# Supplementary material for: Thresholds of temperature change for mass extinctions
Source: Nat Commun. 2021 Aug 4;12:4694. doi: 10.1038/s41467-021-25019-2 (PMC8338942; doi:10.1038/s41467-021-25019-2)
Supplement: Supplementary file 4 — Supplementary Data 1 [file 41467_2021_25019_MOESM4_ESM.xlsx]

## Sheet: O5
Sample	Taxon	Formation	Member	Stage	Age, Ma	Locality	Type	Latitude	Longitude	Analyses	δ13C (PBD)	δ13C stdev	δ18O (PBD)	δ18O stdev	Δ47	Δ47 stdev	Temp. (° C)	temp. stdev	δ18Owater	(VSMOW)	textural alteration? Sr ppm		Mn ppm	Fe ppm	PC1	taxon specific PC1	Comment	References	Stage-updated	Age-updated	Age references
901 19 RC 2	Rugose coral	Becscie Fm.	Fox Point	L. Hirnantian	443.5	Point Laframboise, Anticosti	Field collection	N 49° 48.350'	W 64° 25.259'	3	1.054	0.024	-3.312	0.039	0.608	0.018	33.8	2.5	0.766	0.492	no	704	22	64	-0.69	-0.45		Finnegan et al., 2011	Hirnantian	442.67	Achab et al., 2011; Ling et al., 2019
911 2.1 RC	Rugose coral	Becscie Fm.	Fox Point	L. Hirnantian	443.5	Riviere aux Saumon, Anticosti	Field collection	N 49° 23.853'	W 62° 23.583'	3	2.162	0.033	-2.916	0.025	0.601	0.014	35.7	2	1.519	0.386	no	680	28	54	-0.62	-0.31		Finnegan et al., 2011	Hirnantian	442.67	Achab et al., 2011; Ling et al., 2019
901-12-RC2	Rugose coral	Ellis Bay Fm.	Laframboise	Hirnantian	444.5	Point Laframboise, Anticosti	Field collection	N 49° 48.350'	W 64° 25.259'	5	4.059	0.041	-0.803	0.108	0.631	0.016	28.4	1.6	2.33	0.324	no	684	27	61	-0.57	-0.26		Finnegan et al., 2011	Hirnantian	442.72	Achab et al., 2011; Ling et al., 2019
901 12 RC 1	Rugose coral	Ellis Bay Fm.	Laframboise	Hirnantian	444.5	Point Laframboise, Anticosti	Field collection	N 49° 48.350'	W 64° 25.259'	2	4.468	0.059	-0.159	0.042	0.625	0.025	29.7	4.1	3.128	0.827	no	400	21	62	-0.65	-0.39		Finnegan et al., 2011	Hirnantian	442.755	Achab et al., 2011; Ling et al., 2019
901 10 RC 2	Rugose coral	Ellis Bay Fm.	Laframboise	Hirnantian	445	Point Laframboise, Anticosti	Field collection	N 49° 48.350'	W 64° 25.259'	4	4.834	0.035	-1.438	0.015	0.617	0.014	31.6	1.6	2.213	0.317	no	672	19	69	-0.73	-0.53		Finnegan et al., 2011	Hirnantian	442.79	Achab et al., 2011; Ling et al., 2019
901 10 RC 1	Rugose coral	Ellis Bay Fm.	Laframboise	Hirnantian	445	Point Laframboise, Anticosti	Field collection	N 49° 48.350'	W 64° 25.259'	2	4.184	0.003	-0.979	0.032	0.62	0.022	31	3.6	2.558	0.727	no	704	12	54	-1.23	-1.24		Finnegan et al., 2011	Hirnantian	442.825	Achab et al., 2011; Ling et al., 2019
912-.8 2 T	Trilobite	Ellis Bay Fm.	Lousy Cove	L. Katian	445.7	MacCaire Creek, Anticosti	Field collection	N 49° 22.762'	W 62° 12.320'	3	0.135	0.017	-3.37	0.065	0.591	0.017	38	2.5	1.501	0.465	no	763	15	39	-1.3	-0.81		Finnegan et al., 2011	Hirnantian	442.86	Achab et al., 2011; Ling et al., 2019
908 1 T	Trilobite	Ellis Bay Fm.	Lousy Cove	L. Katian	445.7	Riviere aux Saumon, Anticosti	Field collection	N 49° 24.015'	W 62° 23.175'	4	0.041	0.02	-3.272	0.117	0.611	0.015	33.2	1.9	0.688	0.361	no	880	14	32	-1.5	-1.07		Finnegan et al., 2011	Hirnantian	442.895	Achab et al., 2011; Ling et al., 2019
904 4.5 RC	Rugose coral	Ellis Bay Fm.	Prinsta	L. Katian	446	Between Junction Cliff and Pt. Laframboise, Anticosti	Field collection	N 49° 49.567'	W 64° 26.574'	3	2.489	0.006	-2.806	0.03	0.6	0.019	35.9	2.7	1.669	0.528	no	897	13	47	-1.3	-1.32		Finnegan et al., 2011	Hirnantian	442.93	Achab et al., 2011; Ling et al., 2019
904 .4 B1	Brachiopod	Ellis Bay Fm.	Prinsta	L. Katian	446	Between Junction Cliff and Pt. Laframboise, Anticosti	Field collection	N 49° 49.567'	W 64° 26.574'	3	1.769	0.026	-3.542	0.077	0.594	0.023	37.4	3.4	1.215	0.642	no	1100	14	40	-1.39	-1.99		Finnegan et al., 2011	Hirnantian	442.965	Achab et al., 2011; Ling et al., 2019
904 .4 1RC	Rugose coral	Ellis Bay Fm.	Prinsta	L. Katian	446	Between Junction Cliff and Pt. Laframboise, Anticosti	Field collection	N 49° 49.567'	W 64° 26.574'	1	0.838	0.003	-2.773	0.003	0.588	0.023	38.9	2.1	2.254	0.386	no	900	21	51	-0.91	-0.74		Finnegan et al., 2011	Hirnantian	443	Achab et al., 2011; Ling et al., 2019
Lbec F B	Brachiopod	Becscie Fm.	Fox Point	L. Hirnantian	443.5	Riviere aux Saumon, Anticosti	Field collection	N 49° 24.015'	W 62° 23.175'	1	1.798	0.009	-3.591	0.012	0.585	0.036	39.6	3.3	1.564	0.614	no	990	45	159	0.37	0.35	PC1 >-0.29	Finnegan et al., 2011			Achab et al., 2011; Ling et al., 2019
912.98 2 RC	Rugose coral	Becscie Fm.	Fox Point	L. Hirnantian	443.5	MacCaire Creek, Anticosti	Field collection	N 49° 22.762'	W 62° 12.320'	2	2.07	0.004	-3.617	0.042	0.587	0.016	39.1	2.9	1.452	0.544	no	804	42	108	0.1	0.64	PC1 >-0.29	Finnegan et al., 2011			Achab et al., 2011; Ling et al., 2019
912 .98 1B	Brachiopod	Becscie Fm.	Fox Point	L. Hirnantian	443.5	MacCaire Creek, Anticosti	Field collection	N 49° 22.762'	W 62° 12.320'	4	2.115	0.016	-3.594	0.101	0.579	0.014	41.3	1.8	1.869	0.326	no	780	80	101	0.52	0.39	PC1 >-0.29	Finnegan et al., 2011			Achab et al., 2011; Ling et al., 2019
912.98 B2	Brachiopod	Becscie Fm.	Fox Point	L. Hirnantian	443.5	MacCaire Creek, Anticosti	Field collection	N 49° 22.762'	W 62° 12.320'	1	2.427	0.017	-3.456	0.032	0.564	0.03	45.1	2.9	2.704	0.524	no	980	61	162	0.6	0.6	PC1 >-0.29	Finnegan et al., 2011			Achab et al., 2011; Ling et al., 2019
901-12-RC3	Rugose coral	Ellis Bay Fm.	Laframboise	Hirnantian	444.5	Point Laframboise, Anticosti	Field collection	N 49° 48.350'	W 64° 25.259'	1	3.694	0.005	-3.13	0.008	0.585	0.029	39.6	2.6	2.039	0.485	no	580	45	120	0.27	0.88	PC1 >-0.29	Finnegan et al., 2011			Achab et al., 2011; Ling et al., 2019
901 12 LRC	Rugose coral	Ellis Bay Fm.	Laframboise	Hirnantian	444.5	Point Laframboise, Anticosti	Field collection	N 49° 48.350'	W 64° 25.259'	1	3.113	0.013	-3.699	0.035	0.581	0.023	40.6	2.1	1.639	0.392	no	902	27	100	-0.29	0.08	PC1 >-0.29	Finnegan et al., 2011			Achab et al., 2011; Ling et al., 2019
912 0.8 B	Brachiopod	Ellis Bay Fm.	Lousy Cove	L. Katian	445.7	MacCaire Creek, Anticosti	Field collection	N 49° 22.762'	W 62° 12.320'	4	0.849	0.016	-3.071	0.103	0.561	0.018	46	2.5	3.257	0.453	no	746	55	186	0.66	0.75	PC1 >-0.29	Finnegan et al., 2011			Achab et al., 2011; Ling et al., 2019
904.4 2 RC	Rugose coral	Ellis Bay Fm.	Prinsta	L. Katian	446	Between Junction Cliff and Pt. Laframboise, Anticosti	Field collection	N 49° 49.567'	W 64° 26.574'	1	2.17	0.012	-2.822	0.026	0.578	0.022	41.5	2	2.691	0.375	no	308	46	166	0.6	1.31	PC1 >-0.29	Finnegan et al., 2011			Achab et al., 2011; Ling et al., 2019
901-15-RC1	Rugose coral	Becscie Fm.	Fox Point	Hirnantian	443.5	Point Laframboise, Anticosti	Field collection	N 49° 48.350'	W 64° 25.259'	1	0.647	0.002	-3.362	0.004	0.604	0.026	34.9	2.3	0.91	0.44	no	--	-		--		?	Finnegan et al., 2011			Achab et al., 2011; Ling et al., 2019
912.8 B 2	Brachiopod	Ellis Bay Fm.	Lousy Cove	L. Katian	445.7	MacCaire Creek, Anticosti	Field collection	N 49° 22.762'	W 62° 12.320'	1	0.737	0.023	-3.455	0.045	0.553	0.044	48.2	4.3	3.255	0.775	no	--	-		--		?	Finnegan et al., 2011			Achab et al., 2011; Ling et al., 2019

## Sheet: S1-S3
									SST (℃)
No.	Sample	Section	Location	Depth(m)	Age (Ma)	δ18Oapatite (‰ VSMOW)	T (℃)	Taxa	0.025	0.05	0.15	mean	0.85	0.95	0.975	SD	References
S-001	COG_47.8	Broken River	Australia		424.6	17.76	32.98	Oz. exc. excavata, ?Oz. excavata	37.2855	37.6265	38.3402	39.5109	40.6886	41.3776	41.7618	1.13633	Trotter et al., 2016
S-002	COG_45.8	Broken River	Australia		424.65	18.75	28.525	?Oulodus sp., Ozarkodina sp.	33.5032	33.8157	34.3849	35.3514	36.3243	36.8891	37.1904	0.93741	Trotter et al., 2016
S-003	COG_45.4	Broken River	Australia		424.7	17.9	32.35	Oz. exc., Oz. sp., ?Oul. sp.	36.7815	37.094	37.7828	38.94	40.0919	40.7836	41.1355	1.11583	Trotter et al., 2016
S-004	COG_44.9	Broken River	Australia		424.75	17.62	33.61	Oz. excavata excavata	37.8138	38.1686	38.9112	40.1357	41.3572	42.0952	42.476	1.1853	Trotter et al., 2016
S-005	COG_44.8	Broken River	Australia		424.9	17.67	33.385	Oz. excavata excavata, Oz. sp.	37.6581	38.0076	38.6806	39.906	41.1339	41.8329	42.1781	1.16947	Trotter et al., 2016
S-006	COG_44.3	Broken River	Australia		424.95	17.02	36.31	Oz. excavata excavata, Oz. sp.	40.0258	40.471	41.2903	42.6578	44.0264	44.7774	45.1326	1.30966	Trotter et al., 2016
S-007	COG_43.9	Broken River	Australia		425.05	18.26	30.73	Oz. excavata excavata, Oz. sp.	35.3604	35.6824	36.3461	37.4315	38.5267	39.1553	39.4882	1.05504	Trotter et al., 2016
S-008	COG_43.7	Broken River	Australia		425.07	18.17	31.135	Oz. excavata excavata	35.7454	36.0541	36.6891	37.798	38.9021	39.5971	39.936	1.0698	Trotter et al., 2016
S-009	COG_41.9	Broken River	Australia		425.1	16.72	37.66	Oz. excavata excavata	41.2855	41.7052	42.5501	43.9254	45.3145	46.0918	46.5264	1.34055	Trotter et al., 2016
S-010	BM_48.60	Broken River	Australia		432.5	18.84	28.12	Ozarkodina excavata	33.1438	33.4418	34.0133	34.9806	35.9431	36.5185	36.8457	0.930992	Trotter et al., 2016
S-011	BM_16.17	Broken River	Australia		432.52	18.23	30.865	Distomodus staurognathoides	35.4824	35.7939	36.4479	37.542	38.6555	39.2675	39.5996	1.05307	Trotter et al., 2016
S-012	BM_13.80	Broken River	Australia		432.54	17.76	32.98	Oulodus angustatus	37.298	37.6372	38.336	39.5095	40.6781	41.3776	41.7309	1.13663	Trotter et al., 2016
S-013	BM_12.50	Broken River	Australia		432.56	17.79	32.845	Oulodus sinuosis	37.1315	37.4885	38.2063	39.4039	40.6067	41.2879	41.6504	1.15454	Trotter et al., 2016
S-014	BM_11.70	Broken River	Australia		432.58	17.73	33.115	Dapsilodus sp.	37.4122	37.7454	38.4391	39.6648	40.8767	41.6254	41.9865	1.17424	Trotter et al., 2016
S-015	BM_11.09	Broken River	Australia		433.3	17.58	33.79	Oulodus angustatus	37.9428	38.3212	39.0639	40.281	41.4997	42.1995	42.5769	1.18102	Trotter et al., 2016
S-016	BM_10.90	Broken River	Australia		433.4	17.67	33.385	Dist. staurogn., Dist. sp.?	37.6089	37.993	38.7221	39.9163	41.1272	41.8332	42.1765	1.16233	Trotter et al., 2016
S-017	3ARW-13	Cornwallis Island	Canadian Arctic		427.2	19.03	27.265	Ozarkodina excavata excavata	32.4239	32.6928	33.2387	34.1737	35.094	35.6276	35.9468	0.895678	Trotter et al., 2016
S-018	3ARW-37	Cornwallis Island	Canadian Arctic		427.3	19.07	27.085	Ozarkodina excavata excavata	32.2622	32.5462	33.0814	34.0001	34.9189	35.4252	35.7347	0.882899	Trotter et al., 2016
S-019	3ARW-34	Cornwallis Island	Canadian Arctic		427.5	18.71	28.705	Ozarkodina excavata excavata	33.6531	33.9661	34.542	35.5359	36.523	37.102	37.3843	0.952405	Trotter et al., 2016
S-020	3ARW-12	Cornwallis Island	Canadian Arctic		427.8	19.12	26.86	Ozarkodina excavata excavata	32.0939	32.3564	32.8869	33.7863	34.6887	35.2501	35.5256	0.874129	Trotter et al., 2016
S-021	3ARW-9	Cornwallis Island	Canadian Arctic		428.1	19.3	26.05	Ozarkodina excavata excavata	31.4201	31.6743	32.1717	33.0409	33.9184	34.4224	34.668	0.833567	Trotter et al., 2016
S-022	3ARW-5	Cornwallis Island	Canadian Arctic		429.2	19.07	27.085	Ozarkodina excavata excavata	32.274	32.5466	33.0804	34.0127	34.9486	35.4794	35.7614	0.893838	Trotter et al., 2016
S-023	3ARW-4	Cornwallis Island	Canadian Arctic		429.4	18.72	28.66	Kockelella sp.	33.5867	33.9104	34.5032	35.4977	36.4819	37.0811	37.3642	0.959225	Trotter et al., 2016
S-024	3ARW-2	Cornwallis Island	Canadian Arctic		429.6	19.12	26.86	Dapsilodus obliquicostatus	32.0642	32.3343	32.8737	33.7916	34.6923	35.2219	35.4625	0.872196	Trotter et al., 2016
S-025	2ARW-3	Cornwallis Island	Canadian Arctic		429.8	18.5	29.65	Ozarkodina confluens	34.4776	34.7702	35.3641	36.4113	37.4718	38.0436	38.3471	1.00416	Trotter et al., 2016
S-026	2ARW-1	Cornwallis Island	Canadian Arctic		430	18.44	29.92	Ozarkodina confluens	34.6899	35.006	35.6292	36.6821	37.7285	38.3359	38.6893	1.01909	Trotter et al., 2016
S-027	ARW-13	Cornwallis Island	Canadian Arctic		430.6	18.62	29.11	Ozarkodina excavata excavata	34.0095	34.3095	34.8948	35.9019	36.9022	37.5184	37.821	0.971366	Trotter et al., 2016
S-028	ARW-10	Cornwallis Island	Canadian Arctic		430.8	18.9	27.85	Ozarkodina excavata excavata	32.9453	33.2305	33.7665	34.7177	35.6548	36.2143	36.5244	0.907503	Trotter et al., 2016
S-029	CP55	Cornwallis Island	Canadian Arctic		431	19.06	27.13	Ozarkodina excavata excavata	32.2939	32.5777	33.1081	34.0262	34.9394	35.4694	35.7788	0.884792	Trotter et al., 2016
S-030	ARW-6	Cornwallis Island	Canadian Arctic		431.2	18.77	28.435	Ozarkodina excavata excavata	33.4387	33.7368	34.3137	35.2782	36.2378	36.8379	37.1422	0.942966	Trotter et al., 2016
S-031	CP53	Cornwallis Island	Canadian Arctic		431.5	18.82	28.21	Dapsilodus obliquicostatus	33.217	33.4709	34.0637	35.0457	36.0154	36.6148	36.891	0.944928	Trotter et al., 2016
S-032	CP49A	Cornwallis Island	Canadian Arctic		432.2	19.97	23.035	Dapsilodus obliquicostatus	28.8161	29.0552	29.4657	30.2007	30.9342	31.3763	31.5868	0.707644	Trotter et al., 2016
S-033	CP47	Cornwallis Island	Canadian Arctic		432.4	19.87	23.485	Dapsilodus obliquicostatus	29.1775	29.4114	29.8747	30.6316	31.3824	31.8089	32.0306	0.727729	Trotter et al., 2016
S-034	ARE-6	Cornwallis Island	Canadian Arctic		433.6	18.94	27.67	Ozarkodina excavata excavata	32.7402	33.0143	33.5933	34.5461	35.5154	36.0672	36.3348	0.919848	Trotter et al., 2016
S-035	ARE-5	Cornwallis Island	Canadian Arctic		433.7	18.96	27.58	Pterospathodus pennatus procerus	32.7097	32.9804	33.526	34.4679	35.4008	35.9232	36.1816	0.899813	Trotter et al., 2016
S-036	ARE-1	Cornwallis Island	Canadian Arctic		434	18.88	27.94	Asp. fluegeli, indet. sp. (coniform)	33.0367	33.3352	33.8675	34.8225	35.7777	36.3424	36.6285	0.921805	Trotter et al., 2016
S-037	CP31	Cornwallis Island	Canadian Arctic		434.5	17.88	32.44	Aspelundia fluegeli	36.8473	37.167	37.8486	39.0352	40.2033	40.893	41.2447	1.13158	Trotter et al., 2016
S-038	CP28	Cornwallis Island	Canadian Arctic		435	18.06	31.63	Aspelundia fluegeli	36.1422	36.5022	37.1501	38.2797	39.4032	40.0495	40.3615	1.07825	Trotter et al., 2016
S-039	CP27	Cornwallis Island	Canadian Arctic		435.1	18.46	29.83	Asp. fluegeli, Pa. unicostatus	34.5668	34.9047	35.5031	36.5581	37.5994	38.2065	38.5127	1.01111	Trotter et al., 2016
S-040	CP25	Cornwallis Island	Canadian Arctic		435.5	18.28	30.64	Aspelundia fluegeli	35.2579	35.6175	36.2684	37.3585	38.4566	39.1197	39.4268	1.05902	Trotter et al., 2016
S-041	CP20	Cornwallis Island	Canadian Arctic		436	18.01	31.855	Aspelundia fluegeli	36.3314	36.6529	37.3232	38.4754	39.6331	40.2853	40.6367	1.10353	Trotter et al., 2016
S-042	CP17	Cornwallis Island	Canadian Arctic		436.2	18.38	30.19	Aspelundia fluegeli	34.9018	35.2466	35.8635	36.93	37.9605	38.6007	38.9098	1.01976	Trotter et al., 2016
S-043	CP13	Cornwallis Island	Canadian Arctic		436.5	17.54	33.97	Asp. fluegeli, Pt. celloni	38.1565	38.484	39.2198	40.4531	41.6807	42.427	42.7772	1.19008	Trotter et al., 2016
S-044	CP4	Cornwallis Island	Canadian Arctic		437	17.54	33.97	Aspelundia fluegeli	38.0958	38.4754	39.2224	40.4709	41.7296	42.4642	42.8219	1.2053	Trotter et al., 2016
S-045	CM2C-28	Cornwallis Island	Canadian Arctic		437.5	18.01	31.855	Aspelundia petila	36.2898	36.6505	37.3332	38.4662	39.5999	40.2663	40.6257	1.10161	Trotter et al., 2016
S-046	CM2C-26	Cornwallis Island	Canadian Arctic		438	18.45	29.875	Aspelundia petila	34.661	34.9696	35.5785	36.6218	37.6729	38.2977	38.6564	1.014	Trotter et al., 2016
S-047	CM2C-19	Cornwallis Island	Canadian Arctic		438.2	17.7	33.25	Aspelundia petila	37.5629	37.9035	38.5966	39.7985	41.0031	41.7253	42.1171	1.15671	Trotter et al., 2016
S-048	CM2C-18	Cornwallis Island	Canadian Arctic		438.4	17.87	32.485	Aspelundia petila	36.8799	37.215	37.9058	39.0664	40.2163	40.895	41.282	1.11988	Trotter et al., 2016
S-049	CM2C-16	Cornwallis Island	Canadian Arctic		438.5	18.52	29.56	Aspelundia petila	34.3686	34.6924	35.2961	36.3395	37.3695	37.9745	38.3029	1.00177	Trotter et al., 2016
S-050	CM2C-14	Cornwallis Island	Canadian Arctic		438.7	18.25	30.775	Aspelundia petila	35.4414	35.7363	36.3721	37.4658	38.5511	39.1621	39.4625	1.04102	Trotter et al., 2016
S-051	CM2C-11	Cornwallis Island	Canadian Arctic		439	18.08	31.54	Aspelundia petila	36.1085	36.4243	37.0782	38.1885	39.3112	39.9549	40.2788	1.07328	Trotter et al., 2016
S-052	CM2C-10	Cornwallis Island	Canadian Arctic		439.2	18.54	29.47	Aspelundia petila	34.3067	34.6236	35.2382	36.2472	37.2681	37.8653	38.1572	0.985326	Trotter et al., 2016
S-053	CM2C-9	Cornwallis Island	Canadian Arctic		440	18.51	29.605	Aspelundia petila	34.4315	34.7262	35.3257	36.3539	37.3613	37.967	38.3139	0.981185	Trotter et al., 2016
S-054	CM2C-7	Cornwallis Island	Canadian Arctic		441	18.28	30.64	Aspelundia petila	35.3427	35.6727	36.2985	37.3439	38.4063	39.0342	39.3557	1.02592	Trotter et al., 2016
S-055	CM2C-5	Cornwallis Island	Canadian Arctic		441.2	18.43	29.965	Aspelundia petila	34.7403	35.0504	35.6538	36.702	37.7626	38.3412	38.631	1.0076	Trotter et al., 2016
S-056	CM2C-3	Cornwallis Island	Canadian Arctic		441.6	19.44	25.42	Daps. obliquicostatus, Dist. kent.	30.8763	31.1209	31.6158	32.4525	33.3202	33.8152	34.074	0.815588	Trotter et al., 2016
S-057	CM2B-1	Cornwallis Island	Canadian Arctic		442	18.28	30.64	Asp. petila, Dist. kentuckyensis, Oz.	35.2898	35.6326	36.2392	37.3301	38.4192	39.0705	39.4097	1.05278	Trotter et al., 2016
S-058	CPS16	Cornwallis Island	Canadian Arctic		442.7	18.99	27.445	Ozarkodina hassi	32.5866	32.8833	33.4041	34.3288	35.2357	35.7876	36.0697	0.884238	Trotter et al., 2016
S-059	CPS14	Cornwallis Island	Canadian Arctic		443	18.56	29.38	Rexroadus kentuckyensis	34.2726	34.5633	35.1365	36.1506	37.1782	37.7867	38.0748	0.984748	Trotter et al., 2016
S-060	CPS10	Cornwallis Island	Canadian Arctic		443.3	18.81	28.255	Rexroadus kentuckyensis	33.2718	33.5609	34.1498	35.1074	36.0735	36.6478	36.9264	0.933404	Trotter et al., 2016
S-061	CPS7	Cornwallis Island	Canadian Arctic		443.5	18.66	28.93	Rexroadus nathani	33.8298	34.1485	34.7317	35.7386	36.7356	37.3662	37.6455	0.970491	Trotter et al., 2016
S-062	Kolka-54_164.0-164.3	Latvia	Latvia	Baltica	421	17.96	32.08	Ozarkodina confluens	36.5274	36.8543	37.5416	38.6863	39.8129	40.5117	40.8312	1.09989	Trotter et al., 2016
S-063	Kolka-54_172.7-173.0	Latvia	Latvia	Baltica	421.2	17.87	32.485	Ozarkodina confluens	36.8436	37.2261	37.9301	39.074	40.2283	40.9082	41.2128	1.11629	Trotter et al., 2016
S-064	Kolka-54_180.2-181.0	Latvia	Latvia	Baltica	421.3	18.24	30.82	Ozarkodina confluens	35.458	35.7868	36.4216	37.5072	38.5951	39.2401	39.5802	1.04804	Trotter et al., 2016
S-065	Kolka-54_191.0-191.3	Latvia	Latvia	Baltica	421.5	18.17	31.135	Ozarkodina confluens	35.7231	36.0394	36.6794	37.7957	38.9029	39.5484	39.8994	1.07275	Trotter et al., 2016
S-066	Kolka-54_197.7-198.0	Latvia	Latvia	Baltica	421.7	18.51	29.605	Ozarkodina confluens	34.375	34.6993	35.3443	36.3597	37.3966	37.9798	38.292	0.991476	Trotter et al., 2016
S-067	Ohesaare_3.15-9.0	Saaremaa	Latvia	Baltica	421.8	19.04	27.22	Ozarkodina confluens	32.3508	32.6302	33.1811	34.129	35.0561	35.5722	35.8357	0.894177	Trotter et al., 2016
S-068	Ohesaare_20.10-20.35	Saaremaa	Latvia	Baltica	422.2	18.86	28.03	Oz. ex gr. remscheidensis	33.0831	33.3946	33.9553	34.9086	35.8706	36.4299	36.7219	0.930914	Trotter et al., 2016
S-069	Kolka-54_227.5	Latvia	Latvia	Baltica	422.4	18.21	30.955	Oulodus elegans	35.5341	35.8647	36.5342	37.6179	38.6985	39.3557	39.708	1.05116	Trotter et al., 2016
S-070	Ohesaare_52.0-52.25	Saaremaa	Latvia	Baltica	422.8	18.07	31.585	Oz. ex gr. remscheidensis	36.0925	36.4442	37.0906	38.2195	39.3408	40.0027	40.3735	1.08224	Trotter et al., 2016
S-071	Kolka-54_253.6-253.8	Latvia	Latvia	Baltica	422.8	18.48	29.74	Oul. elegans, Oz. ex.gr. rem.	34.5356	34.8428	35.4449	36.501	37.5664	38.1387	38.4484	1.00403	Trotter et al., 2016
S-072	Ohesaare_76.7-76.9	Saaremaa	Latvia	Baltica	423.2	18.7	28.75	Ozarkodina confluens	33.6886	33.9762	34.5892	35.5737	36.5597	37.1623	37.4296	0.95487	Trotter et al., 2016
S-073	Ohesaare_90.75-91.0	Saaremaa	Latvia	Baltica	423.6	18.75	28.525	Ozarkodina confluens	33.4522	33.7635	34.3646	35.352	36.3618	36.9306	37.2124	0.960794	Trotter et al., 2016
S-074	Ohesaare_95.95-96.20	Saaremaa	Latvia	Baltica	423.8	18.24	30.82	Ozarkodina confluens	35.4491	35.7932	36.4189	37.5036	38.6056	39.2411	39.5656	1.0546	Trotter et al., 2016
S-075	Ohesaare_100.8-101.05	Saaremaa	Latvia	Baltica	424.1	18.57	29.335	Ozarkodina confluens	34.1822	34.4985	35.079	36.1181	37.1735	37.7719	38.0787	0.997125	Trotter et al., 2016
S-076	Pavilosta_763.00-.30	Latvia	Latvia	Baltica	425	18.14	31.27	Ozarkodina excavata	35.8355	36.1595	36.8294	37.9318	39.0441	39.7194	40.0233	1.07302	Trotter et al., 2016
S-077	Pavilosta_779.00-.30	Latvia	Latvia	Baltica	425.7	18.54	29.47	Ozarkodina excavata	34.2508	34.576	35.2114	36.2362	37.2739	37.8825	38.205	1.00072	Trotter et al., 2016
S-078	Riksu_30.30-.45	Saaremaa	Latvia	Baltica	425.8	18.79	28.345	Ozarkodina confluens	33.3229	33.6162	34.2085	35.1816	36.162	36.7371	37.0265	0.946759	Trotter et al., 2016
S-079	Riksu_33.50-.65	Saaremaa	Latvia	Baltica	426.2	18.68	28.84	Ozarkodina confluens	33.7707	34.0834	34.6768	35.6607	36.6365	37.2286	37.5124	0.951968	Trotter et al., 2016
S-080	Pavilosta_792.1	Latvia	Latvia	Baltica	426.2	18.88	27.94	Ozarkodina excavata	32.9804	33.2794	33.8453	34.7942	35.7704	36.2951	36.5839	0.922421	Trotter et al., 2016
S-081	Riksu_39.10-.25	Saaremaa	Latvia	Baltica	426.7	19.12	26.86	Ozarkodina confluens	32.0798	32.3887	32.8974	33.7837	34.6635	35.2151	35.4876	0.86117	Trotter et al., 2016
S-082	Kolka-54_362.30-362.61	Latvia	Latvia	Baltica	427.53	19.34	25.87	Ozarkodina excavata	31.2495	31.4857	32.0066	32.8696	33.7307	34.221	34.4798	0.829083	Trotter et al., 2016
S-083	Riksu_50.25-.35	Saaremaa	Latvia	Baltica	427.7	18.66	28.93	Ctenognathodus sp.	33.8708	34.1838	34.7289	35.7355	36.7258	37.3269	37.6146	0.961413	Trotter et al., 2016
S-084	Riksu_54.20-.30	Saaremaa	Latvia	Baltica	427.8	18.95	27.625	Ctenognathodus cf. murchisoni	32.7944	33.0387	33.5584	34.5083	35.4549	36.013	36.2762	0.905237	Trotter et al., 2016
S-085	Kolka-54_407	Latvia	Latvia	Baltica	428.5	20.47	20.785	Ozarkodina excavata	26.9272	27.1127	27.4753	28.1007	28.7176	29.094	29.2705	0.602848	Trotter et al., 2016
S-086	Riksu_62.3	Saaremaa	Latvia	Baltica	428.7	19.72	24.16	Ozarkodina confluens	29.7659	30.0095	30.4738	31.2542	32.04	32.497	32.7325	0.756483	Trotter et al., 2016
S-087	Kolka-54_412.0-412.4	Latvia	Latvia	Baltica	428.85	19.79	23.845	Ozarkodina excavata	29.4977	29.7183	30.18	30.9618	31.7306	32.2009	32.4456	0.754097	Trotter et al., 2016
S-088	Riksu_64.60-.80	Saaremaa	Latvia	Baltica	429.1	18.93	27.715	Ozarkodina confluens	32.8388	33.1191	33.6534	34.6054	35.5472	36.135	36.4347	0.914389	Trotter et al., 2016
S-089	Kolka-54_427.4-427.7	Latvia	Latvia	Baltica	429.8	19.72	24.16	Ozarkodina excavata	29.7781	30.0156	30.4636	31.2551	32.0552	32.506	32.7559	0.757813	Trotter et al., 2016
S-090	Kolka-54_436.7-437.0	Latvia	Latvia	Baltica	430.05	19.35	25.825	Ozarkodina excavata	31.2157	31.4501	31.9503	32.8279	33.6991	34.2084	34.4706	0.839432	Trotter et al., 2016
S-091	Kolka-54_448.0-448.3	Latvia	Latvia	Baltica	430.35	19.41	25.555	Ozarkodina excavata	31.0016	31.2645	31.7417	32.5716	33.4156	33.9283	34.1728	0.811506	Trotter et al., 2016
S-092	Riksu_75.80-.90	Saaremaa	Latvia	Baltica	430.4	19.09	26.995	Ozarkodina confluens	32.1483	32.4341	32.9914	33.9031	34.8189	35.359	35.639	0.88568	Trotter et al., 2016
S-093	Riksu_84.70-.80	Saaremaa	Latvia	Baltica	430.7	19.08	27.04	Ozarkodina confluens	32.2214	32.4986	33.0463	33.9715	34.8878	35.4456	35.7187	0.889244	Trotter et al., 2016
S-094	Riksu_89.25-.40	Saaremaa	Latvia	Baltica	430.9	19.77	23.935	Ozarkodina excavata	29.5573	29.7817	30.2631	31.0408	31.8043	32.2684	32.5082	0.749302	Trotter et al., 2016
S-095	Riksu_103.60-.75	Saaremaa	Latvia	Baltica	431.1	19.68	24.34	Ozarkodina excavata	29.9289	30.1718	30.6332	31.4206	32.2146	32.676	32.9096	0.762962	Trotter et al., 2016
S-096	Riksu_107.10-.30	Saaremaa	Latvia	Baltica	431.2	19.15	26.725	Ozarkodina excavata	31.9298	32.2176	32.7592	33.6703	34.5768	35.09	35.3397	0.869247	Trotter et al., 2016
S-097	Riksu_115.35-.45	Saaremaa	Latvia	Baltica	431.5	19.52	25.06	Ozarkodina excavata	30.5305	30.7928	31.2718	32.111	32.9448	33.4318	33.6817	0.803447	Trotter et al., 2016
S-098	Riksu_120.00-.20	Saaremaa	Latvia	Baltica	431.6	20.26	21.73	Ozarkodina excavata	27.7072	27.9292	28.3179	28.9955	29.671	30.078	30.2741	0.654812	Trotter et al., 2016
S-099	Riksu_126.80-.90	Saaremaa	Latvia	Baltica	431.8	20.01	22.855	Ozarkodina excavata	28.6701	28.8946	29.3089	30.0367	30.7614	31.1897	31.416	0.699312	Trotter et al., 2016
S-100	Riksu_132.35-.50	Saaremaa	Latvia	Baltica	431.9	20.15	22.225	Ozarkodina excavata	28.1547	28.3675	28.7428	29.4473	30.147	30.5552	30.7323	0.668308	Trotter et al., 2016
S-101	Riksu_136.60-.80	Saaremaa	Latvia	Baltica	432	19.99	22.945	Ozarkodina excavata	28.7614	28.9766	29.3988	30.1209	30.8487	31.279	31.5049	0.702352	Trotter et al., 2016
S-102	Riksu_141.50-.70	Saaremaa	Latvia	Baltica	432.1	20.11	22.405	Ozarkodina excavata	28.3098	28.5193	28.9277	29.6193	30.2999	30.7325	30.9512	0.668543	Trotter et al., 2016
S-103	Riksu_146.40-.50	Saaremaa	Latvia	Baltica	432.2	20.15	22.225	Ozarkodina excavata	28.1569	28.3631	28.7737	29.4592	30.1383	30.5459	30.7325	0.66275	Trotter et al., 2016
S-104	Riksu_153.40-.50	Saaremaa	Latvia	Baltica	432.4	20.04	22.72	Ozarkodina excavata	28.5824	28.7732	29.2147	29.9258	30.6431	31.0801	31.2827	0.695205	Trotter et al., 2016
S-105	863_C95-321	Saaremaa	Latvia	Baltica	432.45	19.84	23.62	Ozarkodina excavata	29.3401	29.5521	29.9971	30.7672	31.5347	32.0135	32.2342	0.736977	Trotter et al., 2016
S-106	863_C95-317	Saaremaa	Latvia	Baltica	432.48	19.74	24.07	Ozarkodina excavata	29.7225	29.9589	30.3902	31.1754	31.9596	32.3974	32.6678	0.752038	Trotter et al., 2016
S-107	863_C95-315	Saaremaa	Latvia	Baltica	432.49	19.79	23.845	Oulodus? cf. excavata	29.5448	29.7738	30.2252	30.9849	31.7336	32.1904	32.4311	0.732057	Trotter et al., 2016
S-108	863_C95-313	Saaremaa	Latvia	Baltica	432.63	19.1	26.95	Oulodus? cf. excavata	32.1378	32.4487	32.9886	33.8688	34.776	35.2626	35.5368	0.863182	Trotter et al., 2016
S-109	863_C95-311	Saaremaa	Latvia	Baltica	432.78	19.42	25.51	Oulodus? cf. excavata	30.8939	31.1416	31.674	32.5211	33.3726	33.8311	34.0855	0.818528	Trotter et al., 2016
S-110	863_C95-306	Saaremaa	Latvia	Baltica	433.19	18.96	27.58	Pt. am. amorphognathoides	32.7064	33.0085	33.567	34.4884	35.4126	35.9638	36.2564	0.898417	Trotter et al., 2016
S-111	863_C95-302	Saaremaa	Latvia	Baltica	433.48	18.89	27.895	Pt. am. amorphognathoides	32.9854	33.2497	33.8191	34.7632	35.7096	36.2934	36.5782	0.91953	Trotter et al., 2016
S-112	863_C95-300	Saaremaa	Latvia	Baltica	433.59	19.39	25.645	Pt. am. amorphognathoides	31.0844	31.3168	31.8091	32.6525	33.5117	33.9939	34.268	0.817241	Trotter et al., 2016
S-113	863_C95-298	Saaremaa	Latvia	Baltica	433.71	18.71	28.705	Pt. am. amorphognathoides	33.6746	33.9784	34.5458	35.5329	36.5212	37.0981	37.3789	0.948882	Trotter et al., 2016
S-114	863_C95-296	Saaremaa	Latvia	Baltica	433.8	18.67	28.885	Pt. am. amorphognathoides	33.8219	34.0904	34.6872	35.683	36.6764	37.2855	37.5887	0.964149	Trotter et al., 2016
S-115	863_C95-294	Saaremaa	Latvia	Baltica	433.92	18.5	29.65	Pt. am. amorphognathoides	34.463	34.765	35.3714	36.4105	37.4683	38.0515	38.356	1.00546	Trotter et al., 2016
S-116	863_C95-290	Saaremaa	Latvia	Baltica	434.11	18.53	29.515	Pt. am. amorphognathoides	34.3421	34.6124	35.2465	36.2748	37.3081	37.9315	38.2293	0.996103	Trotter et al., 2016
S-117	863_C95-286	Saaremaa	Latvia	Baltica	434.3	18.19	31.045	Pt. am. amorphognathoides	35.6467	35.9758	36.633	37.7382	38.8453	39.4976	39.8258	1.07242	Trotter et al., 2016
S-118	863_C95-282	Saaremaa	Latvia	Baltica	434.5	18.77	28.435	Pt. am. amorphognathoides	33.4123	33.7125	34.3078	35.2807	36.2421	36.8476	37.1321	0.946195	Trotter et al., 2016
S-119	863_C95-278	Saaremaa	Latvia	Baltica	434.68	18.7	28.75	Pt. am. amorphognathoides	33.6998	33.9747	34.5497	35.5546	36.5648	37.1531	37.4674	0.96617	Trotter et al., 2016
S-120	863_C95-270	Saaremaa	Latvia	Baltica	435.1	18.64	29.02	Pt. am. amorphognathoides	33.8897	34.2042	34.8232	35.8243	36.821	37.4242	37.7568	0.97608	Trotter et al., 2016
S-121	Aizpute_C97-76	Latvia	Latvia	Baltica	435.1	18.6	29.2	Daps. sp., Pt. am. am.	34.0364	34.377	34.9607	35.985	37.0097	37.5934	37.9082	0.982066	Trotter et al., 2016
S-122	863_C95-268	Saaremaa	Latvia	Baltica	435.25	18.75	28.525	Pt. am. lithuanicus	33.5322	33.7985	34.3701	35.3616	36.3522	36.9334	37.2763	0.956262	Trotter et al., 2016
S-123	863_C95-264	Saaremaa	Latvia	Baltica	435.5	18.69	28.795	Pt. am. lithuanicus?	33.7393	34.0322	34.6199	35.6159	36.6038	37.1957	37.5141	0.961688	Trotter et al., 2016
S-124	863_C95-262	Saaremaa	Latvia	Baltica	435.61	18.71	28.705	Pt. am. lennarti?	33.6543	33.9612	34.5189	35.525	36.5168	37.1047	37.4	0.955478	Trotter et al., 2016
S-125	863_C95-256	Saaremaa	Latvia	Baltica	436.1	18.39	30.145	Pt. am. angulatus, Pt. eop. ssp. n. 1	34.8745	35.2125	35.8339	36.8771	37.924	38.5398	38.8764	1.01399	Trotter et al., 2016
S-126	Aizpute_C97-94	Latvia	Latvia	Baltica	436.35	18.07	31.585	Daps. sp., Pt. am. angulatus	36.1067	36.4477	37.105	38.2341	39.3509	40.0474	40.4193	1.08899	Trotter et al., 2016
S-127	863_C95-250	Saaremaa	Latvia	Baltica	436.4	18.38	30.19	Pt. am. angulatus, Pt. eop. ssp. n. 2	34.9029	35.2361	35.8593	36.9208	37.9855	38.592	38.941	1.02884	Trotter et al., 2016
S-128	863_C95-248	Saaremaa	Latvia	Baltica	436.45	18.28	30.64	Pt. am. angulatus, Pt. eop. ssp. n. 2	35.3016	35.6276	36.2595	37.3497	38.4376	39.0725	39.3932	1.05072	Trotter et al., 2016
S-129	Aizpute_C97-96	Latvia	Latvia	Baltica	436.45	18.73	28.615	Daps. sp., Pt. eop. ssp. n. 2	33.5546	33.8673	34.4356	35.432	36.4294	37.0226	37.3035	0.956828	Trotter et al., 2016
S-130	863_C95-244	Saaremaa	Latvia	Baltica	436.65	18.27	30.685	Pt. am. angulatus, Pt. eop. ssp. n. 2	35.3226	35.6578	36.3233	37.3799	38.4419	39.1007	39.4281	1.03901	Trotter et al., 2016
S-131	863_C95-240	Saaremaa	Latvia	Baltica	436.8	18.77	28.435	Pt. eopennatus ssp. n. 2	33.4791	33.758	34.3165	35.3021	36.2727	36.8542	37.149	0.940238	Trotter et al., 2016
S-132	863_C95-238	Saaremaa	Latvia	Baltica	436.9	18.36	30.28	Pt. eopennatus ssp. n. 1	34.9319	35.3052	35.9285	37.0074	38.0799	38.6868	39.0322	1.03065	Trotter et al., 2016
S-133	863_C95-234	Saaremaa	Latvia	Baltica	437.1	18.38	30.19	Pt. eopennatus ssp. n. 1	34.8733	35.2082	35.8345	36.9095	37.9686	38.594	38.8963	1.02969	Trotter et al., 2016
S-134	Aizpute_C97-107	Latvia	Latvia	Baltica	437.6	19.15	26.725	Aspelundia? cf. fluegeli	31.9582	32.224	32.7687	33.6648	34.5723	35.1316	35.4067	0.880662	Trotter et al., 2016
S-135	Aizpute_C97-112	Latvia	Latvia	Baltica	438.9	18.61	29.155	Aspelundia? cf. fluegeli	34.0134	34.3556	34.9597	35.9484	36.9481	37.5408	37.8662	0.970304	Trotter et al., 2016
S-136	Aizpute_C00-6	Latvia	Latvia	Baltica	439.45	18.18	31.09	Aspelundia? expansa	35.6487	36.0056	36.6613	37.7573	38.8464	39.4964	39.8196	1.05992	Trotter et al., 2016
S-137	Aizpute_C00-2	Latvia	Latvia	Baltica	441	18.45	29.875	Aspelundia? expansa	34.6447	34.9588	35.5989	36.631	37.6781	38.3126	38.64	1.01281	Trotter et al., 2016
S-138	9699	Anticosti Island	Quebec		437.5	18.56	29.38	Aulacognathus bullatus	34.2188	34.5346	35.12	36.1507	37.1685	37.789	38.0779	0.984781	Trotter et al., 2016
S-139	A79-C88	Anticosti Island	Quebec		439	19.07	27.085	Ozarkodina pirata	32.2901	32.5757	33.0954	34.0041	34.9088	35.4604	35.7161	0.875764	Trotter et al., 2016
S-140	A79-C85	Anticosti Island	Quebec		439.1	19.71	24.205	Ozarkodina pirata	29.8128	30.0673	30.5296	31.3117	32.0972	32.5597	32.8015	0.757212	Trotter et al., 2016
S-141	27	Anticosti Island	Quebec		440.5	18.82	28.21	Ozarkodina pirata	33.2523	33.5284	34.0817	35.0582	36.0275	36.5894	36.8894	0.93585	Trotter et al., 2016
S-142	A79-C57	Anticosti Island	Quebec		440.8	18.76	28.48	Ozarkodina pirata	33.501	33.7864	34.3485	35.3068	36.2718	36.8382	37.164	0.931565	Trotter et al., 2016
S-143	A79-C70	Anticosti Island	Quebec		441.1	18.85	28.075	Ozarkodina hassi	33.1154	33.3842	33.9563	34.9275	35.9104	36.4762	36.7601	0.938174	Trotter et al., 2016
S-144	62	Anticosti Island	Quebec		442	19.51	25.105	Oz. pirata, Rex. nathani, Rex. kent.	30.5978	30.8367	31.3164	32.1483	32.9768	33.4598	33.6879	0.798087	Trotter et al., 2016
S-145	68	Anticosti Island	Quebec		442	19.35	25.825	Oz. hassi, Oz. strena	31.2079	31.4728	31.9655	32.8213	33.679	34.1912	34.4514	0.826428	Trotter et al., 2016
S-146	A79-C173	Anticosti Island	Quebec		442.4	19.01	27.355	Ozarkodina strena	32.544	32.7903	33.3365	34.2691	35.1877	35.7488	36.0412	0.895263	Trotter et al., 2016
S-147	A-011T	Anticosti Island	Quebec		443	19.66	24.43	Ozarkodina strena	29.9852	30.2347	30.7215	31.5093	32.3076	32.7538	33.0081	0.765945	Trotter et al., 2016
S-148	A79-C166	Anticosti Island	Quebec		443.2	19.15	26.725	Ozarkodina hassi	31.9145	32.1883	32.7609	33.6642	34.5794	35.109	35.4018	0.887334	Trotter et al., 2016
S-149	A79-C32	Anticosti Island	Quebec		443.5	19.49	25.195	Ozarkodina hassi	30.646	30.9191	31.4178	32.2421	33.0715	33.5562	33.8036	0.804369	Trotter et al., 2016
S-150	A79-C150	Anticosti Island	Quebec		443.8	20.09	22.495	Ozarkodina oldhamensis	28.3866	28.5978	28.9941	29.7089	30.4271	30.8299	31.0456	0.681709	Trotter et al., 2016
S-151	GBR-3.15A	Welsh Borderlands	UK		423.5	18.56	29.38	Ozarkodina sp.	34.2521	34.5503	35.1314	36.153	37.1658	37.7491	38.0657	0.976004	Trotter et al., 2016
S-152	GBR-3.15.2	Welsh Borderlands	UK		425.1	17.93	32.215	Ozarkodina confluens	36.6276	37.005	37.6632	38.8111	39.9679	40.6757	41.0171	1.1156	Trotter et al., 2016
S-153	GBR-3.13	Welsh Borderlands	UK		425.4	18.29	30.595	Ozarkodina confluens	35.2337	35.5682	36.21	37.2941	38.3741	39.0118	39.342	1.04447	Trotter et al., 2016
S-154	GBR-3.12.2	Welsh Borderlands	UK		425.5	17.65	33.475	Ozarkodina excavata	37.7053	38.064	38.7941	40.0065	41.2319	41.9434	42.3033	1.17639	Trotter et al., 2016
S-155	GBR-3.12.1	Welsh Borderlands	UK		425.7	17.06	36.13	Ozarkodina confluens	39.9557	40.369	41.1526	42.4797	43.8091	44.6151	45.0428	1.28632	Trotter et al., 2016
S-156	GBR-3.7	Welsh Borderlands	UK		425.9	18.29	30.595	Kockelella variabilis	35.2624	35.5706	36.2227	37.2887	38.3729	38.9982	39.3499	1.04212	Trotter et al., 2016
S-157	GBR-3.4A	Welsh Borderlands	UK		426.5	18.01	31.855	Kockelella sp., ?Kockelella sp.	36.2419	36.6063	37.3141	38.4578	39.6251	40.3215	40.652	1.12422	Trotter et al., 2016
S-158	GBR-3.1	Welsh Borderlands	UK		427.5	18.31	30.505	Ozarkodina excavata	35.206	35.5229	36.1433	37.2141	38.2803	38.9302	39.2446	1.03821	Trotter et al., 2016
S-159	GBR-2.3	Welsh Borderlands	UK		430	19.23	26.365	Ozarkodina sagitta	31.6639	31.9342	32.4442	33.3366	34.2311	34.7286	34.9726	0.857236	Trotter et al., 2016
S-160	GBR-2.1	Welsh Borderlands	UK		433.4	18.51	29.605	Carniodus carnulus	34.3626	34.7159	35.3392	36.3794	37.4164	38.0257	38.3212	1.00708	Trotter et al., 2016

## Sheet: D1-D3
															SST (℃)
NO.	Sample	Section	Location	Location2	Latitude	Longitude	Period	Stage	Substage	Conodont zone	Age (Ma)	δ18Oapatite (‰ VSMOW)	T (℃)	Taxa	0.025	0.05	0.15	mean	0.85	0.95	0.975	SD	References
D1-3-001	BRJ 133/33.2+34	Broken River Jell, JESSEY Section	Australia	Australia	-34.5	150	Devonian	Eifelian		costatus	392.173	18.3		Conodont	35.2624	35.599	36.1777	37.2614	38.3253	38.9587	39.288	1.02993	Joachimski et al., 2009
D1-3-002	BRJ 133/32+32.2	Broken River Jell, JESSEY Section	Australia	Australia	-34.5	150	Devonian	Eifelian		costatus	392.522	17.79	32.845	Conodont	37.2309	37.5505	38.2442	39.4196	40.604	41.2834	41.6631	1.13337	Joachimski et al., 2009
D1-3-003	BRJ 133/30	Broken River Jell, JESSEY Section	Australia	Australia	-34.5	150	Devonian	Eifelian		partitus	392.901	18.77	28.435	Conodont	33.44	33.7202	34.3062	35.2635	36.2238	36.8214	37.1041	0.939802	Joachimski et al., 2009
D1-3-004	BRJ 33/28.1+29.3.1	Broken River Jell, JESSEY Section	Australia	Australia	-34.5	150	Devonian	Eifelian		partitus	393.046	19.49	25.195	Conodont	30.6667	30.915	31.4001	32.2339	33.0575	33.5331	33.7978	0.797774	Joachimski et al., 2009
D1-3-005	BRJ 133/26	Broken River Jell, JESSEY Section	Australia	Australia	-34.5	150	Devonian	Emsian		patulus	393.31	18.12	31.36	Conodont	35.9931	36.3019	36.9129	38.0128	39.1063	39.7405	40.0701	1.04855	Joachimski et al., 2009
D1-3-006	BRJ 133/21.3-21.6+23	Broken River Jell, JESSEY Section	Australia	Australia	-34.5	150	Devonian	Emsian		patulus	393.612	17.92	32.26	Conodont	36.6905	37.0157	37.7061	38.8563	40.0127	40.6971	41.0264	1.11217	Joachimski et al., 2009
D1-3-007	BRJ 133/18	Broken River Jell, JESSEY Section	Australia	Australia	-34.5	150	Devonian	Emsian		patulus	393.913	18.1	31.45	Conodont	35.9708	36.3214	36.9531	38.0984	39.2347	39.8917	40.2345	1.08709	Joachimski et al., 2009
D1-3-008	BRJ 133/6+9-10	Broken River Jell, JESSEY Section	Australia	Australia	-34.5	150	Devonian	Emsian		serotinus	395.978	18.82	28.21	Conodont	33.2219	33.5243	34.1007	35.0678	36.0341	36.6197	36.9275	0.940142	Joachimski et al., 2009
D1-3-009	BRJ 133/0-1+3-4	Broken River Jell, JESSEY Section	Australia	Australia	-34.5	150	Devonian	Emsian		serotinus	398.707	18.94	27.67	Conodont	32.7824	33.0714	33.613	34.5543	35.5015	36.0449	36.3308	0.90935	Joachimski et al., 2009
D1-3-010	B 28	Buchan, Gelantipy Road	Australia	Australia	-34.5	150	Devonian	Emsian		inversus	401.179	18.46	29.83	Conodont	34.6342	34.9282	35.5553	36.5901	37.6412	38.2496	38.578	1.00931	Joachimski et al., 2009
D1-3-011	B 8.10	Buchan, Gelantipy Road	Australia	Australia	-34.5	150	Devonian	Emsian		late perbonus	402.973	16.69	37.795	Conodont	41.3876	41.8133	42.651	44.0403	45.4212	46.2783	46.7144	1.35903	Joachimski et al., 2009
D1-3-012	B 8.9.3	Buchan, Gelantipy Road	Australia	Australia	-34.5	150	Devonian	Emsian		late perbonus	403.003	17.48	34.24	Conodont	38.3712	38.7669	39.4947	40.7315	41.9865	42.7242	43.0932	1.20579	Joachimski et al., 2009
D1-3-013	B 8.9.2	Buchan, Gelantipy Road	Australia	Australia	-34.5	150	Devonian	Emsian		late perbonus	403.018	17.64	33.52	Conodont	37.7552	38.1152	38.8122	40.0275	41.2468	41.9298	42.2591	1.1645	Joachimski et al., 2009
D1-3-014	B 8.9	Buchan, Gelantipy Road	Australia	Australia	-34.5	150	Devonian	Emsian		late perbonus	403.033	18.24	30.82	Conodont	35.454	35.77	36.4209	37.5168	38.6338	39.2334	39.5581	1.05607	Joachimski et al., 2009
D1-3-015	B 8.8.10 H	Buchan, Gelantipy Road	Australia	Australia	-34.5	150	Devonian	Emsian		perbonus	403.048	18.19	31.045	Conodont	35.6877	35.9883	36.6215	37.734	38.8304	39.5024	39.833	1.06032	Joachimski et al., 2009
D1-3-016	B 8.8.4.15+8.8.6	Buchan, Gelantipy Road	Australia	Australia	-34.5	150	Devonian	Emsian		perbonus	403.123	18.06	31.63	Conodont	36.0927	36.4557	37.1351	38.2673	39.4096	40.0692	40.4337	1.09711	Joachimski et al., 2009
D1-3-017	T	Buchan, Caves	Australia	Australia	-34.5	150	Devonian	Emsian		early perbonus	405.007	18.41	30.055	Conodont	34.8476	35.1341	35.7211	36.7997	37.8685	38.4768	38.8119	1.02214	Joachimski et al., 2009
D1-3-018	BCE-3+4	Buchan, Caves	Australia	Australia	-34.5	150	Devonian	Emsian		early perbonus	405.007	18.45	29.875	Conodont	34.6645	34.9529	35.5586	36.6212	37.6622	38.2796	38.5991	1.00854	Joachimski et al., 2009
D1-3-019	B 7.18.9H+7.20.2H	Buchan, Gelantipy Road	Australia	Australia	-34.5	150	Devonian	Emsian		late dehiscens	405.49	18.04	31.72	Conodont	36.2378	36.5567	37.2214	38.3635	39.4984	40.1719	40.5241	1.0993	Joachimski et al., 2009
D1-3-020	SR 257	Sawpit Ridge	Australia	Australia	-34.5	150	Devonian	Emsian		dehiscens	405.55	19.04	27.22	Conodont	32.3757	32.6635	33.2058	34.146	35.0902	35.6384	35.9198	0.903878	Joachimski et al., 2009
D1-3-021	SR 247	Sawpit Ridge	Australia	Australia	-34.5	150	Devonian	Emsian		dehiscens	405.686	19.1	26.95	Conodont	32.137	32.4247	32.9735	33.8823	34.7742	35.2995	35.5571	0.873418	Joachimski et al., 2009
D1-3-022	SR 245	Sawpit Ridge	Australia	Australia	-34.5	150	Devonian	Emsian		dehiscens	405.701	19.12	26.86	Conodont	32.092	32.3513	32.8831	33.7877	34.6876	35.2059	35.4834	0.869427	Joachimski et al., 2009
D1-3-023	SR 190	Sawpit Ridge	Australia	Australia	-34.5	150	Devonian	Emsian		dehiscens	406.439	19.1	26.95	Conodont	32.1107	32.4162	32.9761	33.8723	34.7769	35.3334	35.6113	0.87891	Joachimski et al., 2009
D1-3-024	SR 185	Sawpit Ridge	Australia	Australia	-34.5	150	Devonian	Emsian		dehiscens	406.515	19.26	26.23	Conodont	31.5086	31.8056	32.3227	33.2058	34.0846	34.5904	34.8614	0.853186	Joachimski et al., 2009
D1-3-025	SR 179	Sawpit Ridge	Australia	Australia	-34.5	150	Devonian	Emsian		dehiscens	406.59	19.06	27.13	Conodont	32.2825	32.5742	33.1242	34.0349	34.9385	35.4639	35.7614	0.880889	Joachimski et al., 2009
D1-3-026	SR 145	Sawpit Ridge	Australia	Australia	-34.5	150	Devonian	Emsian		dehiscens	407.314	19.2	26.5	Conodont	31.7615	32.042	32.5688	33.4521	34.3356	34.868	35.1306	0.856285	Joachimski et al., 2009
D1-3-027	SR 120	Sawpit Ridge	Australia	Australia	-34.5	150	Devonian	Emsian		dehiscens	407.389	19.1	26.95	Conodont	32.2069	32.4812	32.9852	33.8896	34.7913	35.3301	35.5983	0.868834	Joachimski et al., 2009
D1-3-028	BOO 75-76	Boola Quarry	Australia	Australia	-34.5	150	Devonian	Pragian		kindlei	408.632	18.88	27.94	Conodont	32.964	33.2823	33.8563	34.8077	35.7719	36.3292	36.6107	0.926129	Joachimski et al., 2009
D1-3-029	BOO 72	Boola Quarry	Australia	Australia	-34.5	150	Devonian	Pragian		kindley	408.663	18.7	28.75	Conodont	33.6954	33.9741	34.5678	35.574	36.5634	37.1234	37.4356	0.956318	Joachimski et al., 2009
D1-3-030	BOO 48	Boola Quarry	Australia	Australia	-34.5	150	Devonian	Pragian		kindley	409.007	18.07	31.585	Conodont	36.1012	36.4081	37.0823	38.2265	39.3619	39.9984	40.3439	1.09343	Joachimski et al., 2009
D1-3-031	BOO 20.5+40	Boola Quarry	Australia	Australia	-34.5	150	Devonian	Pragian		kindley	409.313	18.98	27.49	Conodont	32.6543	32.8953	33.4492	34.3778	35.3091	35.8513	36.1383	0.895825	Joachimski et al., 2009
D1-3-032	BOO 17.1	Boola Quarry	Australia	Australia	-34.5	150	Devonian	Pragian		kindley	409.435	18.01	31.855	Conodont	36.3641	36.6731	37.3369	38.488	39.6334	40.3114	40.6433	1.106	Joachimski et al., 2009
D1-3-033	BOO 16.5	Boola Quarry	Australia	Australia	-34.5	150	Devonian	Pragian		kindley	409.442	18.87	27.985	Conodont	33.0409	33.3178	33.8703	34.852	35.817	36.357	36.6562	0.931004	Joachimski et al., 2009
D1-3-034	TQ 16	Tyres Quarry	Australia	Australia	-34.5	150	Devonian	Pragian		kindlei	409.45	19.05	27.175	Conodont	32.3582	32.6355	33.1724	34.0961	35.0135	35.5515	35.8037	0.888012	Joachimski et al., 2009
D1-3-035	BOO 16	Boola Quarry	Australia	Australia	-34.5	150	Devonian	Pragian		kindley	409.458	18.66	28.93	Conodont	33.8189	34.1459	34.7193	35.7203	36.7144	37.3344	37.6372	0.966358	Joachimski et al., 2009
D1-3-036	BOO 14.5	Boola Quarry	Australia	Australia	-34.5	150	Devonian	Pragian		kindley	409.488	18.79	28.345	Conodont	33.3425	33.6413	34.232	35.1875	36.1579	36.7491	37.0528	0.940286	Joachimski et al., 2009
D1-3-037	BOO 13.8	Boola Quarry	Australia	Australia	-34.5	150	Devonian	Pragian		kindley	409.504	19.09	26.995	Conodont	32.1386	32.418	32.9802	33.9004	34.8226	35.3669	35.6303	0.891357	Joachimski et al., 2009
D1-3-038	BOO 13.1	Boola Quarry	Australia	Australia	-34.5	150	Devonian	Pragian		kindley	409.527	19.47	25.285	Conodont	30.7354	30.976	31.4736	32.3115	33.1573	33.6572	33.892	0.809398	Joachimski et al., 2009
D1-3-039	TQ 12.3	Tyres Quarry	Australia	Australia	-34.5	150	Devonian	Pragian		kindlei	409.534	18.92	27.76	Conodont	32.8692	33.1462	33.694	34.6468	35.6038	36.1431	36.4442	0.914941	Joachimski et al., 2009
D1-3-040	TQ 11.8-11.9	Tyres Quarry	Australia	Australia	-34.5	150	Devonian	Pragian		kindlei	409.549	19.08	27.04	Conodont	32.262	32.5377	33.0595	33.9631	34.887	35.4186	35.6755	0.8744	Joachimski et al., 2009
D1-3-041	TQ 11	Tyres Quarry	Australia	Australia	-34.5	150	Devonian	Pragian		kindlei	409.557	18.06	31.63	Conodont	36.1609	36.5216	37.1588	38.2737	39.4014	40.0429	40.4029	1.07823	Joachimski et al., 2009
D1-3-042	BOO 11.1	Boola Quarry	Australia	Australia	-34.5	150	Devonian	Pragian		kindley	409.565	19.08	27.04	Conodont	32.2478	32.5043	33.0377	33.9689	34.9028	35.4191	35.691	0.886963	Joachimski et al., 2009
D1-3-043	BOO 10.2	Boola Quarry	Australia	Australia	-34.5	150	Devonian	Pragian		kindley	409.58	18.91	27.805	Conodont	32.8859	33.1937	33.7488	34.6956	35.6387	36.2058	36.4954	0.915025	Joachimski et al., 2009
D1-3-044	TQ 9.15	Tyres Quarry	Australia	Australia	-34.5	150	Devonian	Pragian		kindlei	409.603	18.57	29.335	Conodont	34.2054	34.5099	35.1072	36.1117	37.1239	37.7167	38.0294	0.973732	Joachimski et al., 2009
D1-3-045	BOO 7.9	Boola Quarry	Australia	Australia	-34.5	150	Devonian	Pragian		kindley	409.634	18.69	28.795	Conodont	33.7465	34.0333	34.6041	35.6146	36.6143	37.207	37.4791	0.963116	Joachimski et al., 2009
D1-3-046	BOO 7.8	Boola Quarry	Australia	Australia	-34.5	150	Devonian	Pragian		kindley	409.641	18.88	27.94	Conodont	33.0316	33.2995	33.8558	34.8128	35.7669	36.3291	36.6339	0.923911	Joachimski et al., 2009
D1-3-047	TQ 7.2-7.9	Tyres Quarry	Australia	Australia	-34.5	150	Devonian	Pragian		kindlei	409.641	18.28	30.64	Conodont	35.2681	35.5838	36.2418	37.3281	38.4158	39.0175	39.3431	1.04185	Joachimski et al., 2009
D1-3-048	TQ 7.3	Tyres Quarry	Australia	Australia	-34.5	150	Devonian	Pragian		kindlei	409.649	18.78	28.39	Conodont	33.3542	33.65	34.2313	35.2139	36.1827	36.7668	37.0606	0.943691	Joachimski et al., 2009
D1-3-049	TQ 6.6-6.7	Tyres Quarry	Australia	Australia	-34.5	150	Devonian	Pragian		sulcata	409.656	18.89	27.895	Conodont	32.946	33.2538	33.8192	34.7818	35.7466	36.3046	36.5671	0.923463	Joachimski et al., 2009
D1-3-050	BOO 6.2	Boola Quarry	Australia	Australia	-34.5	150	Devonian	Pragian		sulcatus	409.664	18.25	30.775	Conodont	35.4072	35.7442	36.398	37.4681	38.5443	39.2042	39.5278	1.0431	Joachimski et al., 2009
D1-3-051	BOO 5.3	Boola Quarry	Australia	Australia	-34.5	150	Devonian	Pragian		sulcatus	409.687	18.47	29.785	Conodont	34.562	34.8816	35.4983	36.5399	37.5983	38.197	38.5273	1.0167	Joachimski et al., 2009
D1-3-052	TQ 4.7-4.8	Tyres Quarry	Australia	Australia	-34.5	150	Devonian	Pragian		sulcata	409.702	18.38	30.19	Conodont	34.9263	35.246	35.8398	36.9045	37.9711	38.5898	38.9025	1.01766	Joachimski et al., 2009
D1-3-053	BOO 3.8	Boola Quarry	Australia	Australia	-34.5	150	Devonian	Pragian		sulcatus	409.725	18.61	29.155	Conodont	34.0353	34.3214	34.9298	35.942	36.962	37.5602	37.8661	0.980252	Joachimski et al., 2009
D1-3-054	TQ 3.3	Tyres Quarry	Australia	Australia	-34.5	150	Devonian	Pragian		sulcata	409.733	18.34	30.37	Conodont	35.0532	35.3913	36.0136	37.0969	38.1745	38.7986	39.1242	1.04294	Joachimski et al., 2009
D1-3-055	BOO 2.8	Boola Quarry	Australia	Australia	-34.5	150	Devonian	Pragian		sulcatus	409.748	18.79	28.345	Conodont	33.3492	33.6196	34.2196	35.1912	36.1799	36.7492	37.0234	0.949878	Joachimski et al., 2009
D1-3-056	TQ 2-2.1	Tyres Quarry	Australia	Australia	-34.5	150	Devonian	Pragian		sulcata	409.763	18.57	29.335	Conodont	34.1688	34.4928	35.097	36.1259	37.14	37.7599	38.0693	0.987716	Joachimski et al., 2009
D1-3-057	TQ 1.3	Tyres Quarry	Australia	Australia	-34.5	150	Devonian	Pragian		sulcata	409.779	18.94	27.67	Conodont	32.762	33.0544	33.6217	34.565	35.5218	36.0614	36.3626	0.917499	Joachimski et al., 2009
D1-3-058	TQ 0	Tyres Quarry	Australia	Australia	-34.5	150	Devonian	Pragian		sulcata	409.809	18.13	31.315	Conodont	35.8418	36.1985	36.8484	37.9677	39.1129	39.7531	40.0841	1.08418	Joachimski et al., 2009
D1-3-059	GCR 473.4+479+532.8	Wellington	Australia	Australia	-34.5	150	Devonian	Pragian		late sulcatus	409.855	17.48	34.24	Conodont	38.3256	38.7117	39.4645	40.7087	41.9625	42.6954	43.0606	1.20969	Joachimski et al., 2009
D1-3-060	GCR 449.5	Wellington	Australia	Australia	-34.5	150	Devonian	Pragian		sulcatus	409.939	17.91	32.305	Conodont	36.6838	37.0364	37.7195	38.8779	40.0414	40.6959	41.0338	1.11699	Joachimski et al., 2009
D1-3-061	GCR 438.5	Wellington	Australia	Australia	-34.5	150	Devonian	Pragian		sulcatus	409.962	17.9	32.35	Conodont	36.7295	37.1018	37.7756	38.942	40.1136	40.7753	41.1838	1.12879	Joachimski et al., 2009
D1-3-062	GCR 322.6	Wellington	Australia	Australia	-34.5	150	Devonian	Pragian		sulcatus	410.191	17.09	35.995	Conodont	39.7848	40.2256	41.0169	42.3496	43.6711	44.4905	44.8721	1.29262	Joachimski et al., 2009
D1-3-063	GCR 274.5	Wellington	Australia	Australia	-34.5	150	Devonian	Pragian		sulcatus	410.291	17.54	33.97	Conodont	38.1274	38.4879	39.2358	40.4712	41.7027	42.399	42.795	1.19365	Joachimski et al., 2009
D1-3-064	GCR 153.8+259	Wellington	Australia	Australia	-34.5	150	Devonian	Pragian		sulcatus	410.428	17.6	33.7	Conodont	37.903	38.2769	38.9693	40.191	41.4061	42.1101	42.4689	1.16857	Joachimski et al., 2009
D1-3-065	GCR 76+80.5	Wellington	Australia	Australia	-34.5	150	Devonian	Pragian		sulcatus	410.696	17.88	32.44	Conodont	36.7587	37.1628	37.8733	39.0312	40.1802	40.8966	41.2385	1.1309	Joachimski et al., 2009
D1-3-066	GCR 67.2	Wellington	Australia	Australia	-34.5	150	Devonian	Pragian		sulcatus	410.719	18.22	30.91	Conodont	35.5278	35.8476	36.4703	37.5748	38.6635	39.3232	39.6597	1.06059	Joachimski et al., 2009
D1-3-067	BRJ 180/25.8+26.4+28	Broken River Jell, Arch Creek Limestone	Australia	Australia	-34.5	150	Devonian	Lochkovian/Pragian		pesavis/sulcatus	410.78	15.21	44.455	Conodont	47.0192	47.6002	48.5798	50.2991	52.0408	53.0558	53.5128	1.66359	Joachimski et al., 2009
D1-3-068	GCR 21.5	Wellington	Australia	Australia	-34.5	150	Devonian	Lochkovian		pesavis	410.833	18.01	31.855	Conodont	36.3699	36.6938	37.3689	38.4968	39.6133	40.2935	40.6318	1.0861	Joachimski et al., 2009
D1-3-069	MUNG 84.3	Mungallala	Australia	Australia	-34.5	150	Devonian	Lochkovian		pesavis	410.885	17.02	36.31	Conodont	40.1319	40.5406	41.343	42.6685	44.0067	44.8024	45.1466	1.2873	Joachimski et al., 2009
D1-3-070	MUNG 73.7	Mungallala	Australia	Australia	-34.5	150	Devonian	Lochkovian		pesavis	411.517	17.48	34.24	Conodont	38.3819	38.7645	39.4444	40.7086	41.9513	42.6878	43.0684	1.19863	Joachimski et al., 2009
D1-3-071	QU 325	Windellama	Australia	Australia	-34.5	150	Devonian	Lochkovian		pesavis	411.745	16.69	37.795	Conodont	41.3944	41.8043	42.6251	44.0428	45.4641	46.2932	46.7435	1.36283	Joachimski et al., 2009
D1-3-072	MUNG 65.9	Mungallala	Australia	Australia	-34.5	150	Devonian	Lochkovian		pesavis	411.973	18.03	31.765	Conodont	36.1996	36.5968	37.2636	38.3902	39.5216	40.1804	40.4865	1.09494	Joachimski et al., 2009
D1-3-073	MUNG 64.1	Mungallala	Australia	Australia	-34.5	150	Devonian	Lochkovian		pesavis	412.078	17.55	33.925	Conodont	38.1293	38.5049	39.2006	40.4308	41.6631	42.3973	42.7338	1.18396	Joachimski et al., 2009
D1-3-074	MUNG 53.2	Mungallala	Australia	Australia	-34.5	150	Devonian	Lochkovian		pesavis	412.499	18.02	31.81	Conodont	36.3029	36.6315	37.2826	38.4387	39.592	40.2629	40.575	1.1043	Joachimski et al., 2009
D1-3-075	QU 288+323	Windellama	Australia	Australia	-34.5	150	Devonian	Lochkovian		pesavis	413.043	17.72	33.16	Conodont	37.4342	37.7764	38.5131	39.7038	40.8957	41.6238	41.9717	1.16277	Joachimski et al., 2009
D1-3-076	MUNG 12.3	Mungallala	Australia	Australia	-34.5	150	Devonian	Lochkovian		pesavis	413.622	17.87	32.485	Conodont	36.8945	37.2373	37.8888	39.059	40.2308	40.9309	41.2606	1.12482	Joachimski et al., 2009
D1-3-077	MUNG 11.7	Mungallala	Australia	Australia	-34.5	150	Devonian	Lochkovian		pesavis	413.657	16.79	37.345	Conodont	40.9346	41.3952	42.2387	43.6175	45.0069	45.7836	46.234	1.3443	Joachimski et al., 2009
D1-3-078	MUNG 10.9	Mungallala	Australia	Australia	-34.5	150	Devonian	Lochkovian		pesavis	413.709	17.47	34.285	Conodont	38.4224	38.7783	39.4945	40.7692	42.033	42.7725	43.1599	1.21352	Joachimski et al., 2009
D1-3-079	MUNG 9.5	Mungallala	Australia	Australia	-34.5	150	Devonian	Lochkovian		pesavis	413.78	17.5	34.15	Conodont	38.2246	38.6187	39.3894	40.6271	41.873	42.5873	42.9777	1.20786	Joachimski et al., 2009
D1-3-080	MUNG 9.6	Mungallala	Australia	Australia	-34.5	150	Devonian	Lochkovian		pesavis	413.78	17.57	33.835	Conodont	38.0282	38.3852	39.1102	40.3297	41.569	42.2927	42.6202	1.1849	Joachimski et al., 2009
D1-3-081	MUNG 8.5	Mungallala	Australia	Australia	-34.5	150	Devonian	Lochkovian		pesavis	413.832	17.13	35.815	Conodont	39.6746	40.093	40.8685	42.1735	43.4758	44.2749	44.6688	1.27475	Joachimski et al., 2009
D1-3-082	MUNG 7.2	Mungallala	Australia	Australia	-34.5	150	Devonian	Lochkovian		pesavis	413.92	17.46	34.33	Conodont	38.4082	38.8142	39.5458	40.8113	42.0765	42.7988	43.2008	1.2174	Joachimski et al., 2009
D1-3-083	MUNG 6.8-6.9	Mungallala	Australia	Australia	-34.5	150	Devonian	Lochkovian		pesavis	413.938	17.34	34.87	Conodont	38.8904	39.2904	40.0359	41.3143	42.5862	43.3208	43.6968	1.22863	Joachimski et al., 2009
D1-3-084	MUNG 6.6	Mungallala	Australia	Australia	-34.5	150	Devonian	Lochkovian		pesavis	413.955	17.16	35.68	Conodont	39.5781	40.0072	40.7485	42.073	43.3778	44.1258	44.5388	1.26424	Joachimski et al., 2009
D1-3-085	MUNG 6.7	Mungallala	Australia	Australia	-34.5	150	Devonian	Lochkovian		pesavis	413.955	17.58	33.79	Conodont	37.9472	38.3295	39.0502	40.2752	41.4917	42.2683	42.5987	1.18752	Joachimski et al., 2009
D1-3-086	MUNG 4.3	Mungallala	Australia	Australia	-34.5	150	Devonian	Lochkovian		pesavis	414.095	17.55	33.925	Conodont	38.0407	38.4447	39.1868	40.4103	41.6559	42.361	42.6964	1.19431	Joachimski et al., 2009
D1-3-087	MUNG 1.55+2.75	Mungallala	Australia	Australia	-34.5	150	Devonian	Lochkovian		pesavis	414.218	16.34	39.37	Conodont	42.679	43.126	44.0495	45.513	47.0132	47.8555	48.2798	1.42866	Joachimski et al., 2009
D1-3-088	MUNG 1.4	Mungallala	Australia	Australia	-34.5	150	Devonian	Lochkovian		pesavis	414.253	16.8	37.3	Conodont	40.9651	41.3631	42.1692	43.5724	44.9765	45.7788	46.2042	1.34772	Joachimski et al., 2009
D1-3-089	MUNG 0.9	Mungallala	Australia	Australia	-34.5	150	Devonian	Lochkovian		pesavis	414.288	16.92	36.76	Conodont	40.4747	40.8864	41.7016	43.0602	44.4559	45.2667	45.6273	1.32623	Joachimski et al., 2009
D1-3-090	MUNG 0.5	Mungallala	Australia	Australia	-34.5	150	Devonian	Lochkovian		pesavis	414.323	16.18	40.09	Conodont	43.3333	43.789	44.6873	46.2004	47.7138	48.589	49.0428	1.45706	Joachimski et al., 2009
D1-3-091	QU 262	Windellama	Australia	Australia	-34.5	150	Devonian	Lochkovian		pesavis	414.323	17.83	32.665	Conodont	37.008	37.3854	38.0853	39.2403	40.4092	41.0689	41.4446	1.12077	Joachimski et al., 2009
D1-3-092	MUNG 0	Mungallala	Australia	Australia	-34.5	150	Devonian	Lochkovian		pesavis	414.341	16.73	37.615	Conodont	41.2063	41.6495	42.4619	43.8627	45.2547	46.0761	46.5081	1.35051	Joachimski et al., 2009
D1-3-093	QU 248	Windellama	Australia	Australia	-34.5	150	Devonian	Lochkovian		delta	414.534	17.45	34.375	Conodont	38.4032	38.8553	39.5911	40.832	42.1117	42.8165	43.157	1.20373	Joachimski et al., 2009
D1-3-094	QU 234	Windellama	Australia	Australia	-34.5	150	Devonian	Lochkovian		delta	414.85	17.84	32.62	Conodont	36.9929	37.3482	38.0322	39.201	40.3813	41.0538	41.4184	1.12329	Joachimski et al., 2009
D1-3-095	QU 233	Windellama	Australia	Australia	-34.5	150	Devonian	Lochkovian		delta	414.885	17.62	33.61	Conodont	37.8297	38.1895	38.9007	40.1305	41.3616	42.0877	42.4745	1.1883	Joachimski et al., 2009
D1-3-096	QU 229	Windellama	Australia	Australia	-34.5	150	Devonian	Lochkovian		delta	415.586	17.86	32.53	Conodont	36.876	37.2382	37.9195	39.1042	40.2693	40.9718	41.3192	1.13392	Joachimski et al., 2009
D1-3-097	QU 227	Windellama	Australia	Australia	-34.5	150	Devonian	Lochkovian		delta	415.692	18.17	31.135	Conodont	35.7087	36.0322	36.6832	37.7905	38.8839	39.5547	39.847	1.05542	Joachimski et al., 2009
D1-3-098	QU 226	Windellama	Australia	Australia	-34.5	150	Devonian	Lochkovian		delta	415.709	18.3	30.55	Conodont	35.2158	35.5382	36.1792	37.249	38.3513	38.9584	39.2748	1.04018	Joachimski et al., 2009
D1-3-099	QU 219+222	Windellama	Australia	Australia	-34.5	150	Devonian	Lochkovian		delta	415.814	17.91	32.305	Conodont	36.735	37.0971	37.7415	38.905	40.0553	40.7025	41.0659	1.10742	Joachimski et al., 2009
D1-3-100	QU 217	Windellama	Australia	Australia	-34.5	150	Devonian	Lochkovian		eurekaensis	415.867	17.72	33.16	Conodont	37.3739	37.7706	38.499	39.6758	40.8674	41.5882	41.966	1.15556	Joachimski et al., 2009
D1-3-101	QU 218	Windellama	Australia	Australia	-34.5	150	Devonian	Lochkovian		eurekaensis	415.867	17.78	32.89	Conodont	37.2846	37.601	38.2559	39.448	40.6343	41.3352	41.7427	1.13824	Joachimski et al., 2009
D1-3-102	QU 215	Windellama	Australia	Australia	-34.5	150	Devonian	Lochkovian		eurekaensis	415.885	17.96	32.08	Conodont	36.528	36.8539	37.5576	38.7079	39.8526	40.5605	40.9491	1.12415	Joachimski et al., 2009
D1-3-103	QU 212	Windellama	Australia	Australia	-34.5	150	Devonian	Lochkovian		eurekaensis	415.92	17.87	32.485	Conodont	36.8812	37.225	37.9053	39.0858	40.2642	40.9479	41.3321	1.13738	Joachimski et al., 2009
D1-3-104	QU 209	Windellama	Australia	Australia	-34.5	150	Devonian	Lochkovian		eurekaensis	415.92	17.92	32.26	Conodont	36.6749	37.0507	37.7268	38.8852	40.036	40.718	41.0637	1.11298	Joachimski et al., 2009
D1-3-105	QU 171+176	Windellama	Australia	Australia	-34.5	150	Devonian	Lochkovian		eurekaensis	416.288	17.4	34.6	Conodont	38.7036	39.0656	39.8035	41.0524	42.3309	43.0706	43.445	1.21346	Joachimski et al., 2009
D1-3-106	QU 167	Windellama	Australia	Australia	-34.5	150	Devonian	Lochkovian		eurekaensis	416.306	17.73	33.115	Conodont	37.4115	37.7558	38.4423	39.6493	40.8546	41.5414	41.8826	1.15801	Joachimski et al., 2009
D1-3-107	MN 62	La Serre	France	Europe	43.4	3.4	Carboniferous	Tournaisian	Tournaisian	sulcata	358.887	18.55	29.425	Conodont	34.2259	34.5391	35.1594	36.1961	37.2312	37.8256	38.1174	0.996378	Joachimski et al., 2009
D1-3-108	R 63	Kahlleite	Germany	Europe	50.6	9.3	Devonian	Famennian	Famennian	praesulcata	359.096	17.88	32.44	Conodont	36.7908	37.1636	37.8528	39.0174	40.1792	40.8661	41.2571	1.12667	Joachimski et al., 2009
D1-3-109	MN 61	La Serre	France	Europe	43.4	3.4	Devonian	Famennian	Famennian	praesulcata	359.192	19.09	26.995	Conodont	32.195	32.4537	33.0053	33.9125	34.8324	35.3621	35.6336	0.878934	Joachimski et al., 2009
D1-3-110	MN 60	La Serre	France	Europe	43.4	3.4	Devonian	Famennian	Famennian	praesulcata	359.366	18.95	27.625	Conodont	32.7508	33.0352	33.5924	34.5206	35.4441	36.0017	36.2989	0.900138	Joachimski et al., 2009
D1-3-111	MN 59	La Serre	France	Europe	43.4	3.4	Devonian	Famennian	Famennian	praesulcata	359.444	19.56	24.88	Conodont	30.3633	30.6155	31.1045	31.9243	32.7469	33.2222	33.4729	0.787704	Joachimski et al., 2009
D1-3-112	MN 58	La Serre	France	Europe	43.4	3.4	Devonian	Famennian	Famennian	praesulcata	359.531	19.38	25.69	Conodont	31.0592	31.3314	31.85	32.704	33.5559	34.0685	34.3334	0.828049	Joachimski et al., 2009
D1-3-113	R 62	Kahlleite	Germany	Europe	50.6	9.3	Devonian	Famennian	Famennian	praesulcata	359.566	17.4	34.6	Conodont	38.6572	39.028	39.7827	41.0464	42.3157	43.0831	43.4726	1.22365	Joachimski et al., 2009
D1-3-114	MN 57	La Serre	France	Europe	43.4	3.4	Devonian	Famennian	Famennian	praesulcata	359.679	19.39	25.645	Conodont	31.0762	31.3257	31.829	32.6754	33.5283	34.0064	34.2604	0.816623	Joachimski et al., 2009
D1-3-115	MN 53	La Serre	France	Europe	43.4	3.4	Devonian	Famennian	Famennian	early praesulcata	360.418	18.83	28.165	Conodont	33.1784	33.4632	34.032	35.0106	36.0017	36.5516	36.8501	0.943897	Joachimski et al., 2009
D1-3-116	MN 52	La Serre	France	Europe	43.4	3.4	Devonian	Famennian	Famennian	early praesulcata	360.574	18.97	27.535	Conodont	32.6601	32.9376	33.4912	34.423	35.3651	35.9095	36.1838	0.902019	Joachimski et al., 2009
D1-3-117	MN 51	La Serre	France	Europe	43.4	3.4	Devonian	Famennian	Famennian		360.722	19.05	27.175	Conodont	32.305	32.6075	33.1655	34.0756	35.001	35.5575	35.7942	0.885936	Joachimski et al., 2009
D1-3-118	MN 50	La Serre	France	Europe	43.4	3.4	Devonian	Famennian	Famennian		360.87	19.56	24.88	Conodont	30.354	30.6406	31.1255	31.9362	32.7532	33.2454	33.5136	0.794954	Joachimski et al., 2009
D1-3-119	MN 49	La Serre	France	Europe	43.4	3.4	Devonian	Famennian	Famennian		360.965	18.75	28.525	Conodont	33.5075	33.7915	34.3737	35.3604	36.3442	36.9288	37.2348	0.953065	Joachimski et al., 2009
D1-3-120	MN 48	La Serre	France	Europe	43.4	3.4	Devonian	Famennian	Famennian		361.139	18.66	28.93	Conodont	33.8549	34.1558	34.7297	35.7335	36.7512	37.343	37.6483	0.968057	Joachimski et al., 2009
D1-3-121	R 57	Kahlleite	Germany	Europe	50.6	9.3	Devonian	Famennian	Famennian	middle expansa	361.696	18.01	31.855	Conodont	36.3196	36.6566	37.3419	38.4743	39.6022	40.2723	40.579	1.09278	Joachimski et al., 2009
D1-3-122	MN 47	La Serre	France	Europe	43.4	3.4	Devonian	Famennian	Famennian	middle expansa	361.774	18.67	28.885	Conodont	33.7893	34.1091	34.6851	35.694	36.691	37.265	37.5616	0.962106	Joachimski et al., 2009
D1-3-123	R 56	Kahlleite	Germany	Europe	50.6	9.3	Devonian	Famennian		early expansa	361.843	18.21	30.955	Conodont	35.5914	35.9337	36.5563	37.6434	38.7404	39.3937	39.7004	1.05488	Joachimski et al., 2009
D1-3-124	R 54	Kahlleite	Germany	Europe	50.6	9.3	Devonian	Famennian		early expansa	362.017	18.04	31.72	Conodont	36.2018	36.5407	37.2005	38.3421	39.4775	40.1539	40.5094	1.09672	Joachimski et al., 2009
D1-3-125	R 53	Kahlleite	Germany	Europe	50.6	9.3	Devonian	Famennian		early expansa	362.043	18.09	31.495	Conodont	35.988	36.3418	37.0074	38.1379	39.2615	39.906	40.2541	1.08512	Joachimski et al., 2009
D1-3-126	R 50	Kahlleite	Germany	Europe	50.6	9.3	Devonian	Famennian		early expansa	362.148	18.17	31.135	Conodont	35.6906	36.0425	36.6994	37.8068	38.93	39.5544	39.891	1.07153	Joachimski et al., 2009
D1-3-127	R 49	Kahlleite	Germany	Europe	50.6	9.3	Devonian	Famennian		early expansa	362.322	17.7	33.25	Conodont	37.4896	37.9095	38.5944	39.8002	40.9973	41.7521	42.1045	1.16638	Joachimski et al., 2009
D1-3-128	R 47	Kahlleite	Germany	Europe	50.6	9.3	Devonian	Famennian		late postera	362.774	17.8	32.8	Conodont	37.091	37.4448	38.1623	39.3434	40.515	41.219	41.577	1.1389	Joachimski et al., 2009
D1-3-129	BT 124+125	Beringhauser Tunnel	Germany	Europe	50.6	9.3	Devonian	Famennian		late postera	362.791	19.79	23.845	Conodont	29.5184	29.7593	30.2115	30.9704	31.7421	32.1925	32.4219	0.738024	Joachimski et al., 2009
D1-3-130	MN 46	La Serre	France	Europe	43.4	3.4	Devonian	Famennian			362.887	19.61	24.655	Conodont	30.2153	30.4817	30.9245	31.7292	32.5229	33.0005	33.2298	0.774151	Joachimski et al., 2009
D1-3-131	R 46	Kahlleite	Germany	Europe	50.6	9.3	Devonian	Famennian		early postera	362.947	18.06	31.63	Conodont	36.1517	36.4879	37.1404	38.2663	39.3996	40.0496	40.3752	1.08248	Joachimski et al., 2009
D1-3-132	R 45	Kahlleite	Germany	Europe	50.6	9.3	Devonian	Famennian		early postera	363.104	18.08	31.54	Conodont	36.0291	36.3695	37.0543	38.1775	39.319	39.9712	40.3044	1.09142	Joachimski et al., 2009
D1-3-133	R 44	Kahlleite	Germany	Europe	50.6	9.3	Devonian	Famennian		early postera	363.278	18.2	31	Conodont	35.6403	35.9552	36.5687	37.6759	38.7721	39.4388	39.7451	1.05647	Joachimski et al., 2009
D1-3-134	MN 45	La Serre	France	Europe	43.4	3.4	Devonian	Famennian			363.382	20.28	21.64	Conodont	27.6364	27.8341	28.2269	28.8959	29.5611	29.9686	30.151	0.645984	Joachimski et al., 2009
D1-3-135	R 43	Kahlleite	Germany	Europe	50.6	9.3	Devonian	Famennian		early postera	363.434	18.09	31.495	Conodont	35.9888	36.3442	37.0049	38.134	39.2563	39.9364	40.2906	1.0937	Joachimski et al., 2009
D1-3-136	R 42	Kahlleite	Germany	Europe	50.6	9.3	Devonian	Famennian		late trachytera	363.652	18.32	30.46	Conodont	35.1124	35.4514	36.093	37.1722	38.2408	38.8804	39.2236	1.03715	Joachimski et al., 2009
D1-3-137	R 41	Kahlleite	Germany	Europe	50.6	9.3	Devonian	Famennian		late trachytera	363.704	18.48	29.74	Conodont	34.5269	34.8312	35.4413	36.4953	37.5265	38.1881	38.4738	1.01099	Joachimski et al., 2009
D1-3-138	R 40	Kahlleite	Germany	Europe	50.6	9.3	Devonian	Famennian		late trachytera	363.756	18.14	31.27	Conodont	35.8193	36.1456	36.7752	37.9147	39.0256	39.6669	40.0067	1.07252	Joachimski et al., 2009
D1-3-139	R 39	Kahlleite	Germany	Europe	50.6	9.3	Devonian	Famennian		late trachytera	363.799	18.28	30.64	Conodont	35.2937	35.6226	36.2413	37.3386	38.4384	39.0714	39.3819	1.05324	Joachimski et al., 2009
D1-3-140	MN 44	La Serre	France	Europe	43.4	3.4	Devonian	Famennian			363.869	19.14	26.77	Conodont	32.0059	32.3105	32.8338	33.7082	34.5903	35.1443	35.3993	0.859425	Joachimski et al., 2009
D1-3-141	R 37	Kahlleite	Germany	Europe	50.6	9.3	Devonian	Famennian		late trachytera	363.878	18.24	30.82	Conodont	35.4263	35.7924	36.4162	37.5184	38.6435	39.2695	39.5747	1.06307	Joachimski et al., 2009
D1-3-142	BT 118+119	Beringhauser Tunnel	Germany	Europe	50.6	9.3	Devonian	Famennian		late trachytera	363.904	19.6	24.7	Conodont	30.2568	30.472	30.9561	31.7613	32.5563	33.0271	33.2709	0.77452	Joachimski et al., 2009
D1-3-143	R 36	Kahlleite	Germany	Europe	50.6	9.3	Devonian	Famennian		late trachytera	363.938	18.17	31.135	Conodont	35.7077	36.0598	36.7339	37.8335	38.9125	39.5883	39.9483	1.06134	Joachimski et al., 2009
D1-3-144	R 35	Kahlleite	Germany	Europe	50.6	9.3	Devonian	Famennian		late trachytera	363.999	17.93	32.215	Conodont	36.6398	36.9874	37.6572	38.8127	39.9631	40.6231	41.0144	1.11647	Joachimski et al., 2009
D1-3-145	R 34	Kahlleite	Germany	Europe	50.6	9.3	Devonian	Famennian		late trachytera	364.147	18.29	30.595	Conodont	35.2439	35.5691	36.213	37.3007	38.3887	39.0346	39.3812	1.05051	Joachimski et al., 2009
D1-3-146	MN 43	La Serre	France	Europe	43.4	3.4	Devonian	Famennian			364.26	18.65	28.975	Conodont	33.8635	34.2063	34.7905	35.7906	36.7845	37.3836	37.7045	0.971346	Joachimski et al., 2009
D1-3-147	BT 113+114	Beringhauser Tunnel	Germany	Europe	50.6	9.3	Devonian	Famennian		early trachytera	364.295	19.54	24.97	Conodont	30.4667	30.7252	31.2009	32.0181	32.8345	33.2937	33.5519	0.785563	Joachimski et al., 2009
D1-3-148	R 32	Kahlleite	Germany	Europe	50.6	9.3	Devonian	Famennian		early trachytera	364.416	18.51	29.605	Conodont	34.3899	34.734	35.335	36.3714	37.3984	38.0084	38.3091	0.997906	Joachimski et al., 2009
D1-3-149	BT 108+109a	Beringhauser Tunnel	Germany	Europe	50.6	9.3	Devonian	Famennian		early trachytera	364.573	19.54	24.97	Conodont	30.4671	30.7238	31.2146	32.0275	32.8497	33.3271	33.559	0.791359	Joachimski et al., 2009
D1-3-150	R 31	Kahlleite	Germany	Europe	50.6	9.3	Devonian	Famennian		early trachytera	364.59	18.57	29.335	Conodont	34.1795	34.4918	35.1025	36.1326	37.1762	37.7652	38.0813	0.998415	Joachimski et al., 2009
D1-3-151	MN 42	La Serre	France	Europe	43.4	3.4	Devonian	Famennian			364.677	18.87	27.985	Conodont	33.0425	33.333	33.9119	34.8584	35.821	36.399	36.6789	0.92481	Joachimski et al., 2009
D1-3-152	BT 104+105	Beringhauser Tunnel	Germany	Europe	50.6	9.3	Devonian	Famennian		early trachytera	364.729	19.69	24.295	Conodont	29.8524	30.1349	30.6021	31.3903	32.173	32.6454	32.8859	0.767413	Joachimski et al., 2009
D1-3-153	BT 102	Beringhauser Tunnel	Germany	Europe	50.6	9.3	Devonian	Famennian		early trachytera	364.808	19.35	25.825	Conodont	31.1692	31.4222	31.9599	32.8193	33.6906	34.1667	34.447	0.829461	Joachimski et al., 2009
D1-3-154	BT 119 (a)	Beringhauser Tunnel	Germany	Europe	50.6	9.3	Devonian	Famennian			364.825	17.1	35.95	Conodont	39.8433	40.2171	41.0056	42.3258	43.6635	44.4593	44.8629	1.28337	Joachimski et al., 2009
D1-3-155	R 30	Kahlleite	Germany	Europe	50.6	9.3	Devonian	Famennian		latest marginifera	364.895	18.64	29.02	Conodont	33.8792	34.179	34.7605	35.8058	36.8282	37.4267	37.7311	0.985863	Joachimski et al., 2009
D1-3-156	MN 41	La Serre	France	Europe	43.4	3.4	Devonian	Famennian			364.947	19.27	26.185	Conodont	31.4739	31.7282	32.2539	33.1538	34.0324	34.5298	34.8435	0.857953	Joachimski et al., 2009
D1-3-157	BT 100	Beringhauser Tunnel	Germany	Europe	50.6	9.3	Devonian	Famennian		latest marginifera	365.025	19.6	24.7	Conodont	30.2492	30.5025	30.9746	31.7779	32.5874	33.0658	33.3123	0.782191	Joachimski et al., 2009
D1-3-158	BT 118 (a)	Beringhauser Tunnel	Germany	Europe	50.6	9.3	Devonian	Famennian			365.041	18.2	31	Conodont	35.6037	35.9554	36.6156	37.6833	38.7728	39.3963	39.7107	1.04561	Joachimski et al., 2009
D1-3-159	BT 114 (a)	Beringhauser Tunnel	Germany	Europe	50.6	9.3	Devonian	Famennian			365.262	17.9	32.35	Conodont	36.728	37.0823	37.7696	38.9368	40.0925	40.7643	41.14	1.1237	Joachimski et al., 2009
D1-3-160	BT 113 (a)	Beringhauser Tunnel	Germany	Europe	50.6	9.3	Devonian	Famennian			365.321	17.35	34.825	Conodont	38.8381	39.2121	39.9705	41.2465	42.5095	43.2727	43.6978	1.24234	Joachimski et al., 2009
D1-3-161	BT 112a (a)	Beringhauser Tunnel	Germany	Europe	50.6	9.3	Devonian	Famennian			365.367	17.4	34.6	Conodont	38.6265	39.008	39.7953	41.0536	42.3171	43.0425	43.4151	1.22176	Joachimski et al., 2009
D1-3-162	MN 40	La Serre	France	Europe	43.4	3.4	Devonian	Famennian			365.39	18.62	29.11	Conodont	34.0245	34.3435	34.8947	35.9061	36.9299	37.5182	37.8201	0.975387	Joachimski et al., 2009
D1-3-163	BT 109 (a)	Beringhauser Tunnel	Germany	Europe	50.6	9.3	Devonian	Famennian			365.597	18	31.9	Conodont	36.3498	36.657	37.3626	38.5065	39.6553	40.3431	40.6947	1.10971	Joachimski et al., 2009
D1-3-164	BT 107 (a)	Beringhauser Tunnel	Germany	Europe	50.6	9.3	Devonian	Famennian			365.598	17.7	33.25	Conodont	37.4732	37.8467	38.5567	39.7861	41.0101	41.7245	42.1192	1.17443	Joachimski et al., 2009
D1-3-165	BT 97	Beringhauser Tunnel	Germany	Europe	50.6	9.3	Devonian	Famennian		late marginifera	365.599	19.19	26.545	Conodont	31.8439	32.116	32.6111	33.4946	34.3729	34.9038	35.1446	0.852771	Joachimski et al., 2009
D1-3-166	BT 95	Beringhauser Tunnel	Germany	Europe	50.6	9.3	Devonian	Famennian		late marginifera	365.764	19.38	25.69	Conodont	31.0748	31.3021	31.825	32.6995	33.5632	34.0685	34.3618	0.836727	Joachimski et al., 2009
D1-3-167	R 21	Kahlleite	Germany	Europe	50.6	9.3	Devonian	Famennian		late marginifera	365.816	18.28	30.64	Conodont	35.2865	35.6063	36.2684	37.3424	38.4005	39.0784	39.3973	1.03933	Joachimski et al., 2009
D1-3-168	BT 104 (a)	Beringhauser Tunnel	Germany	Europe	50.6	9.3	Devonian	Famennian			365.931	18	31.9	Conodont	36.3919	36.7052	37.3902	38.5273	39.6764	40.3692	40.7487	1.10834	Joachimski et al., 2009
D1-3-169	BT 93	Beringhauser Tunnel	Germany	Europe	50.6	9.3	Devonian	Famennian		late marginifera	365.972	19.54	24.97	Conodont	30.4896	30.7286	31.202	32.025	32.8267	33.3469	33.5785	0.789778	Joachimski et al., 2009
D1-3-170	R 20	Kahlleite	Germany	Europe	50.6	9.3	Devonian	Famennian		early marginifera	366.042	18.5	29.65	Conodont	34.4557	34.7558	35.3555	36.391	37.4235	38.0115	38.3742	0.994752	Joachimski et al., 2009
D1-3-171	MN 39	La Serre	France	Europe	43.4	3.4	Devonian	Famennian		late marginifera	366.059	17.9	32.35	Conodont	36.775	37.0982	37.7864	38.9387	40.0938	40.7887	41.1269	1.11803	Joachimski et al., 2009
D1-3-172	R 19	Kahlleite	Germany	Europe	50.6	9.3	Devonian	Famennian		early marginifera	366.112	18	31.9	Conodont	36.3279	36.6951	37.3929	38.5158	39.6486	40.3296	40.6558	1.09972	Joachimski et al., 2009
D1-3-173	R 18	Kahlleite	Germany	Europe	50.6	9.3	Devonian	Famennian		early marginifera	366.164	18.28	30.64	Conodont	35.2816	35.6162	36.2713	37.3363	38.3961	39.0668	39.3426	1.0377	Joachimski et al., 2009
D1-3-174	MN 38	La Serre	France	Europe	43.4	3.4	Devonian	Famennian			366.181	18.93	27.715	Conodont	32.7789	33.0823	33.6533	34.604	35.5584	36.1085	36.4043	0.919746	Joachimski et al., 2009
D1-3-175	BT 99 (a)	Beringhauser Tunnel	Germany	Europe	50.6	9.3	Devonian	Famennian			366.194	18	31.9	Conodont	36.3527	36.7042	37.3648	38.5152	39.6576	40.3222	40.6676	1.10167	Joachimski et al., 2009
D1-3-176	R 17	Kahlleite	Germany	Europe	50.6	9.3	Devonian	Famennian		early marginifera	366.251	17.69	33.295	Conodont	37.5741	37.9396	38.6113	39.8199	41.012	41.7099	42.0517	1.15484	Joachimski et al., 2009
D1-3-177	MN 37	La Serre	France	Europe	43.4	3.4	Devonian	Famennian			366.338	18.63	29.065	Conodont	33.9576	34.2525	34.8579	35.8562	36.8573	37.4369	37.759	0.966763	Joachimski et al., 2009
D1-3-178	BT 90	Beringhauser Tunnel	Germany	Europe	50.6	9.3	Devonian	Famennian		early marginifera	366.364	19.49	25.195	Conodont	30.67	30.9019	31.3954	32.225	33.0568	33.5606	33.7954	0.802049	Joachimski et al., 2009
D1-3-179	R 16	Kahlleite	Germany	Europe	50.6	9.3	Devonian	Famennian		early marginifera	366.364	17.67	33.385	Conodont	37.6383	37.9988	38.7484	39.9371	41.142	41.83	42.1782	1.16188	Joachimski et al., 2009
D1-3-180	BT 96 (a)	Beringhauser Tunnel	Germany	Europe	50.6	9.3	Devonian	Famennian		marginifera	366.408	17.7	33.25	Conodont	37.5158	37.8748	38.5927	39.7881	40.9812	41.6712	42.0602	1.15416	Joachimski et al., 2009
D1-3-181	R 14	Kahlleite	Germany	Europe	50.6	9.3	Devonian	Famennian		early marginifera	366.433	17.66	33.43	Conodont	37.6699	38.0664	38.7684	39.949	41.1463	41.8348	42.1934	1.14931	Joachimski et al., 2009
D1-3-182	MN 36	La Serre	France	Europe	43.4	3.4	Devonian	Famennian			366.485	18.48	29.74	Conodont	34.5292	34.8518	35.4677	36.498	37.5403	38.1632	38.4798	1.00758	Joachimski et al., 2009
D1-3-183	R 13	Kahlleite	Germany	Europe	50.6	9.3	Devonian	Famennian		early marginifera	366.485	17.85	32.575	Conodont	36.9786	37.3319	37.9941	39.1692	40.3407	41.0137	41.3773	1.12903	Joachimski et al., 2009
D1-3-184	L 27	Kahlleite	Germany	Europe	50.6	9.3	Devonian	Famennian		early marginifera	366.546	17.97	32.035	Conodont	36.4929	36.8512	37.5189	38.6453	39.7702	40.4314	40.7662	1.08992	Joachimski et al., 2009
D1-3-185	R 11	Kahlleite	Germany	Europe	50.6	9.3	Devonian	Famennian		early marginifera	366.564	18.37	30.235	Conodont	34.9673	35.2992	35.9296	36.9752	38.0345	38.6633	39.0311	1.02666	Joachimski et al., 2009
D1-3-186	R 10	Kahlleite	Germany	Europe	50.6	9.3	Devonian	Famennian		early marginifera	366.607	18.15	31.225	Conodont	35.7804	36.1408	36.7748	37.8848	38.9853	39.6192	39.9399	1.06386	Joachimski et al., 2009
D1-3-187	BT 88	Beringhauser Tunnel	Germany	Europe	50.6	9.3	Devonian	Famennian		late postera	366.633	19.49	25.195	Conodont	30.6369	30.9053	31.4121	32.231	33.0612	33.5471	33.7857	0.802696	Joachimski et al., 2009
D1-3-188	R 9	Kahlleite	Germany	Europe	50.6	9.3	Devonian	Famennian		early marginifera	366.642	18	31.9	Conodont	36.3684	36.7228	37.3829	38.5297	39.6569	40.3506	40.7117	1.10305	Joachimski et al., 2009
D1-3-189	MN 35	La Serre	France	Europe	43.4	3.4	Devonian	Famennian		early marginifera	366.659	18.85	28.075	Conodont	33.1323	33.421	33.98	34.945	35.9087	36.4536	36.7527	0.925219	Joachimski et al., 2009
D1-3-190	BT 93 (a)	Beringhauser Tunnel	Germany	Europe	50.6	9.3	Devonian	Famennian		marginifera	366.663	17.65	33.475	Conodont	37.6547	38.0185	38.7765	39.987	41.17	41.8907	42.2707	1.16645	Joachimski et al., 2009
D1-3-191	MN 34	La Serre	France	Europe	43.4	3.4	Devonian	Famennian			366.764	18.89	27.895	Conodont	32.9491	33.2398	33.8062	34.7577	35.723	36.2825	36.5605	0.92242	Joachimski et al., 2009
D1-3-192	R 8	Kahlleite	Germany	Europe	50.6	9.3	Devonian	Famennian		late rhomboidea	366.842	17.94	32.17	Conodont	36.6279	36.971	37.6237	38.7836	39.9535	40.6426	40.9728	1.11512	Joachimski et al., 2009
D1-3-193	MN 33	La Serre	France	Europe	43.4	3.4	Devonian	Famennian			366.877	17.79	32.845	Conodont	37.1622	37.5573	38.2456	39.417	40.59	41.2665	41.6133	1.12743	Joachimski et al., 2009
D1-3-194	MN 32	La Serre	France	Europe	43.4	3.4	Devonian	Famennian			367.059	18.32	30.46	Conodont	35.1181	35.459	36.0818	37.159	38.2403	38.861	39.1962	1.03558	Joachimski et al., 2009
D1-3-195	R 7	Kahlleite	Germany	Europe	50.6	9.3	Devonian	Famennian		late rhomboidea	367.085	18.63	29.065	Conodont	33.9957	34.2753	34.8867	35.8615	36.8483	37.4452	37.7717	0.958181	Joachimski et al., 2009
D1-3-196	R 6	Kahlleite	Germany	Europe	50.6	9.3	Devonian	Famennian		late rhomboidea	367.129	17.97	32.035	Conodont	36.4793	36.8301	37.4867	38.6424	39.7793	40.4529	40.7846	1.10203	Joachimski et al., 2009
D1-3-197	MN 31	La Serre	France	Europe	43.4	3.4	Devonian	Famennian			367.216	17.93	32.215	Conodont	36.6606	37.0082	37.6734	38.8246	39.9687	40.6603	41.034	1.10643	Joachimski et al., 2009
D1-3-198	BT 88 (a)	Beringhauser Tunnel	Germany	Europe	50.6	9.3	Devonian	Famennian		rhomboidea	367.216	17.4	34.6	Conodont	38.6242	39.0002	39.7684	41.0278	42.2832	43.0237	43.4302	1.22297	Joachimski et al., 2009
D1-3-199	MN 30	La Serre	France	Europe	43.4	3.4	Devonian	Famennian		early rhomboidea	367.346	17.77	32.935	Conodont	37.2181	37.6033	38.2737	39.4718	40.6562	41.3758	41.7492	1.14936	Joachimski et al., 2009
D1-3-200	R 5	Kahlleite	Germany	Europe	50.6	9.3	Devonian	Famennian		early rhomboidea	367.398	17.92	32.26	Conodont	36.6695	37.0162	37.687	38.8481	40.0064	40.6475	40.9763	1.10668	Joachimski et al., 2009
D1-3-201	BT 85 (a)	Beringhauser Tunnel	Germany	Europe	50.6	9.3	Devonian	Famennian		rhomboidea	367.422	17.5	34.15	Conodont	38.2998	38.6786	39.4011	40.6163	41.8482	42.5534	42.9068	1.17769	Joachimski et al., 2009
D1-3-202	R 4	Kahlleite	Germany	Europe	50.6	9.3	Devonian	Famennian		early rhomboidea	367.537	17.91	32.305	Conodont	36.7117	37.0647	37.7542	38.8991	40.0669	40.7284	41.1122	1.11766	Joachimski et al., 2009
D1-3-203	BT 82 (a)	Beringhauser Tunnel	Germany	Europe	50.6	9.3	Devonian	Famennian		rhomboidea	367.652	18.2	31	Conodont	35.5993	35.9089	36.5688	37.6654	38.7705	39.4089	39.7251	1.06278	Joachimski et al., 2009
D1-3-204	R 3	Kahlleite	Germany	Europe	50.6	9.3	Devonian	Famennian		early rhomboidea	367.781	17.73	33.115	Conodont	37.3672	37.7428	38.4393	39.647	40.8598	41.5688	41.9327	1.16618	Joachimski et al., 2009
D1-3-205	L 25	Kahlleite	Germany	Europe	50.6	9.3	Devonian	Famennian		early marginifera	367.798	17.86	32.53	Conodont	36.9385	37.276	37.945	39.1072	40.2699	40.9534	41.3417	1.12175	Joachimski et al., 2009
D1-3-206	R 2	Kahlleite	Germany	Europe	50.6	9.3	Devonian	Famennian		early rhomboidea	367.885	18.16	31.18	Conodont	35.7285	36.0893	36.7589	37.845	38.9447	39.5894	39.9606	1.06314	Joachimski et al., 2009
D1-3-207	MN 29	La Serre	France	Europe	43.4	3.4	Devonian	Famennian		early rhomboidea	367.911	18.13	31.315	Conodont	35.8534	36.1535	36.8785	37.9816	39.0843	39.7272	40.0291	1.07181	Joachimski et al., 2009
D1-3-208	R 1	Kahlleite	Germany	Europe	50.6	9.3	Devonian	Famennian		early rhomboidea	367.972	17.98	31.99	Conodont	36.454	36.7912	37.4687	38.595	39.7277	40.4417	40.7906	1.10109	Joachimski et al., 2009
D1-3-209	BT 79 (a)	Beringhauser Tunnel	Germany	Europe	50.6	9.3	Devonian	Famennian		rhomboidea	368.035	17.6	33.7	Conodont	37.8451	38.2593	38.9864	40.2058	41.4274	42.1663	42.5124	1.18787	Joachimski et al., 2009
D1-3-210	L 24	Kahlleite	Germany	Europe	50.6	9.3	Devonian	Famennian		latest crepida	368.172	17.86	32.53	Conodont	36.9073	37.2721	37.9326	39.1038	40.2752	40.9711	41.3557	1.13282	Joachimski et al., 2009
D1-3-211	MN 28	La Serre	France	Europe	43.4	3.4	Devonian	Famennian		late-latest crepida	368.233	17.14	35.77	Conodont	39.693	40.105	40.8555	42.161	43.4693	44.2689	44.7031	1.26851	Joachimski et al., 2009
D1-3-212	L 23	Kahlleite	Germany	Europe	50.6	9.3	Devonian	Famennian		latest crepida	368.459	17.89	32.395	Conodont	36.7547	37.135	37.8221	38.9855	40.1445	40.8451	41.1911	1.12392	Joachimski et al., 2009
D1-3-213	BT 76 (a)	Beringhauser Tunnel	Germany	Europe	50.6	9.3	Devonian	Famennian		late crepida	368.769	17.8	32.8	Conodont	37.1212	37.5012	38.1674	39.364	40.5394	41.2182	41.5741	1.13999	Joachimski et al., 2009
D1-3-214	L 22	Kahlleite	Germany	Europe	50.6	9.3	Devonian	Famennian		late crepida	368.78	17.76	32.98	Conodont	37.2379	37.5996	38.3426	39.5369	40.7469	41.4133	41.7626	1.15485	Joachimski et al., 2009
D1-3-215	MN 24	La Serre	France	Europe	43.4	3.4	Devonian	Famennian		late-latest crepida	368.858	18	31.9	Conodont	36.3313	36.7051	37.3707	38.5149	39.6779	40.3469	40.7073	1.11073	Joachimski et al., 2009
D1-3-216	MN 23	La Serre	France	Europe	43.4	3.4	Devonian	Famennian		late-latest crepida	369.032	17	36.4	Conodont	40.2069	40.6049	41.4006	42.7425	44.0878	44.9092	45.3172	1.30112	Joachimski et al., 2009
D1-3-217	BT 73 (a)	Beringhauser Tunnel	Germany	Europe	50.6	9.3	Devonian	Famennian		late crepida	369.1	17.6	33.7	Conodont	37.8925	38.2653	38.995	40.1996	41.4094	42.1395	42.5413	1.17183	Joachimski et al., 2009
D1-3-218	MN 22	La Serre	France	Europe	43.4	3.4	Devonian	Famennian		middle crepida	369.163	18.05	31.675	Conodont	36.1152	36.4805	37.1809	38.3051	39.4618	40.129	40.4904	1.10491	Joachimski et al., 2009
D1-3-219	BT 34	Beringhauser Tunnel	Germany	Europe	50.6	9.3	Devonian	Famennian		middle crepida	369.241	18.42	30.01	Conodont	34.7491	35.0776	35.7107	36.7694	37.8414	38.464	38.7716	1.02483	Joachimski et al., 2009
D1-3-220	BT 70 (a)	Beringhauser Tunnel	Germany	Europe	50.6	9.3	Devonian	Famennian		middle crepida	369.49	17.7	33.25	Conodont	37.4807	37.8607	38.566	39.7792	40.9925	41.7138	42.1104	1.17563	Joachimski et al., 2009
D1-3-221	BT 32	Beringhauser Tunnel	Germany	Europe	50.6	9.3	Devonian	Famennian		middle crepida	369.519	17.73	33.115	Conodont	37.434	37.781	38.4792	39.6659	40.8619	41.5775	41.9539	1.14789	Joachimski et al., 2009
D1-3-222	L 21	Kahlleite	Germany	Europe	50.6	9.3	Devonian	Famennian		middle crepida	369.589	17.86	32.53	Conodont	36.8699	37.2238	37.9037	39.0969	40.286	40.9779	41.3235	1.14243	Joachimski et al., 2009
D1-3-223	BT 67 (a)	Beringhauser Tunnel	Germany	Europe	50.6	9.3	Devonian	Famennian		middle crepida	369.792	17	36.4	Conodont	40.2032	40.6035	41.3891	42.7358	44.063	44.8281	45.2232	1.28665	Joachimski et al., 2009
D1-3-224	BT 30	Beringhauser Tunnel	Germany	Europe	50.6	9.3	Devonian	Famennian		early crepida	369.806	18.36	30.28	Conodont	35.0155	35.311	35.9173	36.9842	38.0401	38.6939	39.0304	1.02998	Joachimski et al., 2009
D1-3-225	MN 21	La Serre	France	Europe	43.4	3.4	Devonian	Famennian		early crepida	369.884	17.68	33.34	Conodont	37.5431	37.9368	38.6697	39.8588	41.0533	41.7446	42.1547	1.16289	Joachimski et al., 2009
D1-3-226	BT 27	Beringhauser Tunnel	Germany	Europe	50.6	9.3	Devonian	Famennian		early crepida	369.945	18.24	30.82	Conodont	35.5027	35.7862	36.3956	37.5041	38.609	39.2391	39.5735	1.05618	Joachimski et al., 2009
D1-3-227	L 18	Kahlleite	Germany	Europe	50.6	9.3	Devonian	Famennian		early crepida	369.954	17.08	36.04	Conodont	39.9424	40.323	41.1096	42.4074	43.7142	44.5161	44.8982	1.26928	Joachimski et al., 2009
D1-3-228	L 17	Kahlleite	Germany	Europe	50.6	9.3	Devonian	Famennian		early crepida	370.015	17.43	34.465	Conodont	38.5284	38.9227	39.6722	40.9218	42.1814	42.8972	43.2352	1.2063	Joachimski et al., 2009
D1-3-229	BT 24	Beringhauser Tunnel	Germany	Europe	50.6	9.3	Devonian	Famennian		early crepida	370.041	18.49	29.695	Conodont	34.5016	34.8106	35.4125	36.4585	37.5016	38.1004	38.4229	1.00166	Joachimski et al., 2009
D1-3-230	L 20	Kahlleite	Germany	Europe	50.6	9.3	Devonian	Famennian		early crepida	370.041	17.99	31.945	Conodont	36.436	36.7776	37.427	38.5675	39.6958	40.3424	40.6943	1.09227	Joachimski et al., 2009
D1-3-231	BT 64b (a)	Beringhauser Tunnel	Germany	Europe	50.6	9.3	Devonian	Famennian		early crepida	370.123	17.7	33.25	Conodont	37.4906	37.8858	38.593	39.7752	40.9609	41.6853	42.0566	1.15109	Joachimski et al., 2009
D1-3-232	L 16	Kahlleite	Germany	Europe	50.6	9.3	Devonian	Famennian		early crepida	370.136	17.29	35.095	Conodont	39.084	39.5021	40.2291	41.5177	42.8066	43.6029	43.9708	1.24854	Joachimski et al., 2009
D1-3-233	BT 21	Beringhauser Tunnel	Germany	Europe	50.6	9.3	Devonian	Famennian		early crepida	370.162	18.47	29.785	Conodont	34.5939	34.9217	35.5208	36.5418	37.5726	38.1951	38.5302	0.997117	Joachimski et al., 2009
D1-3-234	BT 20	Beringhauser Tunnel	Germany	Europe	50.6	9.3	Devonian	Famennian		early crepida	370.206	17.97	32.035	Conodont	36.4857	36.8063	37.4891	38.6389	39.7853	40.4707	40.8018	1.10411	Joachimski et al., 2009
D1-3-235	MN 20	La Serre	France	Europe	43.4	3.4	Devonian	Famennian		early crepida	370.232	16.92	36.76	Conodont	40.4927	40.9268	41.7228	43.0757	44.3906	45.169	45.6007	1.28843	Joachimski et al., 2009
D1-3-236	BT 17	Beringhauser Tunnel	Germany	Europe	50.6	9.3	Devonian	Famennian		early crepida	370.336	18.07	31.585	Conodont	36.1286	36.4664	37.1424	38.2402	39.3414	39.9952	40.3516	1.0707	Joachimski et al., 2009
D1-3-237	L 15u	Kahlleite	Germany	Europe	50.6	9.3	Devonian	Famennian		early crepida	370.336	17.69	33.295	Conodont	37.6134	37.9566	38.6339	39.825	41.0166	41.7391	42.1011	1.15109	Joachimski et al., 2009
D1-3-238	BT 15	Beringhauser Tunnel	Germany	Europe	50.6	9.3	Devonian	Famennian		late triangularis	370.449	18.37	30.235	Conodont	34.9823	35.2902	35.8857	36.9509	38.0184	38.64	38.9705	1.02273	Joachimski et al., 2009
D1-3-239	Vo 74a	Vogelsberg	Germany	Europe	50.6	9.3	Devonian	Famennian		triangularis	370.449	18.7	28.75	Conodont	33.6734	33.9757	34.5906	35.5712	36.5642	37.1551	37.4744	0.965854	Joachimski et al., 2009
D1-3-240	BT 13	Beringhauser Tunnel	Germany	Europe	50.6	9.3	Devonian	Famennian		late triangularis	370.58	18.67	28.885	Conodont	33.8131	34.0859	34.6924	35.6937	36.6867	37.2708	37.5642	0.965502	Joachimski et al., 2009
D1-3-241	L 14	Kahlleite	Germany	Europe	50.6	9.3	Devonian	Famennian		late triangularis	370.623	17.63	33.565	Conodont	37.7952	38.1499	38.8681	40.0767	41.2849	41.9989	42.3466	1.1681	Joachimski et al., 2009
D1-3-242	BT 60 (a)	Beringhauser Tunnel	Germany	Europe	50.6	9.3	Devonian	Famennian		triangularis	370.63	18.7	28.75	Conodont	33.6974	33.9965	34.5564	35.5571	36.5407	37.1085	37.376	0.950017	Joachimski et al., 2009
D1-3-243	BT 11	Beringhauser Tunnel	Germany	Europe	50.6	9.3	Devonian	Famennian		late triangularis	370.693	17.8	32.8	Conodont	37.1308	37.5063	38.2049	39.3831	40.563	41.2679	41.6258	1.14123	Joachimski et al., 2009
D1-3-244	Vo 73	Vogelsberg	Germany	Europe	50.6	9.3	Devonian	Famennian		triangularis	370.745	18.36	30.28	Conodont	35.009	35.3214	35.9214	36.9992	38.0582	38.6871	39.025	1.02387	Joachimski et al., 2009
D1-3-245	BT 9	Beringhauser Tunnel	Germany	Europe	50.6	9.3	Devonian	Famennian		late triangularis	370.814	18.05	31.675	Conodont	36.2115	36.5446	37.2057	38.3186	39.4497	40.1235	40.4683	1.08967	Joachimski et al., 2009
D1-3-246	Vo 72b	Vogelsberg	Germany	Europe	50.6	9.3	Devonian	Famennian		triangularis	370.867	18.09	31.495	Conodont	36.0272	36.3684	37.0144	38.1431	39.2744	39.8938	40.2113	1.07966	Joachimski et al., 2009
D1-3-247	Vo 72a	Vogelsberg	Germany	Europe	50.6	9.3	Devonian	Famennian		triangularis	370.901	18.8	28.3	Conodont	33.3228	33.6056	34.1939	35.1443	36.0926	36.7092	36.9868	0.931172	Joachimski et al., 2009
D1-3-248	BT 57 (a)	Beringhauser Tunnel	Germany	Europe	50.6	9.3	Devonian	Famennian		triangularis	370.934	17.2	35.5	Conodont	39.4252	39.7951	40.5669	41.89	43.2206	43.9726	44.3523	1.2737	Joachimski et al., 2009
D1-3-249	BT 7b	Beringhauser Tunnel	Germany	Europe	50.6	9.3	Devonian	Famennian		middle triangularis	371.058	18.99	27.445	Conodont	32.5801	32.8425	33.406	34.338	35.2707	35.8203	36.1045	0.901105	Joachimski et al., 2009
D1-3-250	Vo 70a	Vogelsberg	Germany	Europe	50.6	9.3	Devonian	Famennian		triangularis	371.075	18.26	30.73	Conodont	35.3649	35.6845	36.3329	37.413	38.5037	39.1215	39.474	1.0428	Joachimski et al., 2009
D1-3-251	L 13	Kahlleite	Germany	Europe	50.6	9.3	Devonian	Famennian		middle triangularis	371.084	17.66	33.43	Conodont	37.6896	38.0489	38.7787	39.9825	41.1789	41.8951	42.2881	1.16607	Joachimski et al., 2009
D1-3-252	MN 19	La Serre	France	Europe	43.4	3.4	Devonian	Famennian		late triangularis	371.101	17.23	35.365	Conodont	39.3019	39.6703	40.4675	41.7599	43.0472	43.8118	44.1846	1.25105	Joachimski et al., 2009
D1-3-253	Vo 69	Vogelsberg	Germany	Europe	50.6	9.3	Devonian	Famennian		triangularis	371.127	18.54	29.47	Conodont	34.3112	34.6272	35.2278	36.2617	37.3048	37.8807	38.2096	0.995071	Joachimski et al., 2009
D1-3-254	Vo 68	Vogelsberg	Germany	Europe	50.6	9.3	Devonian	Famennian		triangularis	371.197	18.1	31.45	Conodont	35.9855	36.3203	36.9921	38.1118	39.2296	39.8788	40.1963	1.07987	Joachimski et al., 2009
D1-3-255	BT 54 (a)	Beringhauser Tunnel	Germany	Europe	50.6	9.3	Devonian	Famennian		triangularis	371.268	17.7	33.25	Conodont	37.508	37.879	38.5785	39.7967	41.0155	41.6866	42.1038	1.17125	Joachimski et al., 2009
D1-3-256	Vo 67	Vogelsberg	Germany	Europe	50.6	9.3	Devonian	Famennian		triangularis	371.301	17.42	34.51	Conodont	38.5558	38.9616	39.7132	40.9629	42.2239	42.9805	43.3472	1.22373	Joachimski et al., 2009
D1-3-257	BT 52 (a)	Beringhauser Tunnel	Germany	Europe	50.6	9.3	Devonian	Famennian		triangularis	371.371	17.3	35.05	Conodont	39.0582	39.4407	40.1873	41.4594	42.7294	43.5096	43.8547	1.22968	Joachimski et al., 2009
D1-3-258	Vo 66	Vogelsberg	Germany	Europe	50.6	9.3	Devonian	Famennian		triangularis	371.371	18.2	31	Conodont	35.5765	35.9185	36.5654	37.6764	38.7885	39.4325	39.7528	1.06797	Joachimski et al., 2009
D1-3-259	L 12	Kahlleite	Germany	Europe	50.6	9.3	Devonian	Famennian		middle triangularis	371.414	17.43	34.465	Conodont	38.5835	38.92	39.6905	40.9345	42.1845	42.9612	43.3233	1.21564	Joachimski et al., 2009
D1-3-260	BT 50c (a)	Beringhauser Tunnel	Germany	Europe	50.6	9.3	Devonian	Famennian		triangularis	371.439	17.8	32.8	Conodont	37.0971	37.4736	38.1682	39.3569	40.5596	41.265	41.6123	1.15314	Joachimski et al., 2009
D1-3-261	BT 49 (a)	Beringhauser Tunnel	Germany	Europe	50.6	9.3	Devonian	Famennian		triangularis	371.459	17.2	35.5	Conodont	39.4388	39.8441	40.5976	41.9009	43.2153	43.9588	44.3473	1.25961	Joachimski et al., 2009
D1-3-262	BT 48 (a)	Beringhauser Tunnel	Germany	Europe	50.6	9.3	Devonian	Famennian		triangularis	371.482	17.1	35.95	Conodont	39.7692	40.1851	40.9747	42.3138	43.6635	44.4574	44.8871	1.29888	Joachimski et al., 2009
D1-3-263	Vo 65	Vogelsberg	Germany	Europe	50.6	9.3	Devonian	Famennian		triangularis	371.492	17.78	32.89	Conodont	37.1635	37.5376	38.252	39.4417	40.6149	41.3016	41.6798	1.14307	Joachimski et al., 2009
D1-3-264	BT 6b	Beringhauser Tunnel	Germany	Europe	50.6	9.3	Devonian	Famennian		middle triangularis	371.501	18.45	29.875	Conodont	34.6153	34.9508	35.5984	36.6341	37.6749	38.3196	38.6145	1.01522	Joachimski et al., 2009
D1-3-265	BT 47 (a)	Beringhauser Tunnel	Germany	Europe	50.6	9.3	Devonian	Famennian		triangularis	371.517	17.4	34.6	Conodont	38.6539	39.0289	39.7884	41.0546	42.3102	43.0619	43.464	1.21862	Joachimski et al., 2009
D1-3-266	Vo 64	Vogelsberg	Germany	Europe	50.6	9.3	Devonian	Famennian		triangularis	371.571	17.65	33.475	Conodont	37.6907	38.0546	38.7945	39.9981	41.1947	41.9118	42.2636	1.17219	Joachimski et al., 2009
D1-3-267	MN 18	La Serre	France	Europe	43.4	3.4	Devonian	Famennian		middle triangularis	371.588	18.1	31.45	Conodont	35.9534	36.2895	36.9672	38.0902	39.2068	39.88	40.2134	1.08274	Joachimski et al., 2009
D1-3-268	Vo 62	Vogelsberg	Germany	Europe	50.6	9.3	Devonian	Famennian		triangularis	371.71	18.84	28.12	Conodont	33.1695	33.4591	34.0181	34.9809	35.946	36.5077	36.8012	0.930043	Joachimski et al., 2009
D1-3-269	BT 45 (a)	Beringhauser Tunnel	Germany	Europe	50.6	9.3	Devonian	Famennian		triangularis	371.725	18.1	31.45	Conodont	36.0473	36.3588	37.0045	38.1131	39.2281	39.8664	40.2033	1.06938	Joachimski et al., 2009
D1-3-270	Vo 60	Vogelsberg	Germany	Europe	50.6	9.3	Devonian	Famennian		triangularis	371.779	18.91	27.805	Conodont	32.8397	33.1506	33.7119	34.6714	35.6168	36.1608	36.452	0.918543	Joachimski et al., 2009
D1-3-271	Vo 59	Vogelsberg	Germany	Europe	50.6	9.3	Devonian	Famennian		triangularis	371.858	18.9	27.85	Conodont	32.9058	33.1914	33.7771	34.7248	35.6904	36.2408	36.534	0.923084	Joachimski et al., 2009
D1-3-272	BT 43 (a)	Beringhauser Tunnel	Germany	Europe	50.6	9.3	Devonian	Famennian		triangularis	371.876	18.5	29.65	Conodont	34.4716	34.759	35.3505	36.3904	37.4306	38.0427	38.4044	1.00189	Joachimski et al., 2009
D1-3-273	L 11o	Kahlleite	Germany	Europe	50.6	9.3	Devonian	Famennian		early triangularis	371.892	17.97	32.035	Conodont	36.5116	36.8702	37.5285	38.6472	39.7822	40.4526	40.8017	1.09392	Joachimski et al., 2009
D1-3-274	Vo 58b	Vogelsberg	Germany	Europe	50.6	9.3	Devonian	Famennian		triangularis	371.927	19	27.4	Conodont	32.5295	32.8146	33.3782	34.3098	35.2328	35.7833	36.0841	0.902012	Joachimski et al., 2009
D1-3-275	L 11u	Kahlleite	Germany	Europe	50.6	9.3	Devonian	Famennian		early triangularis	371.953	18.27	30.685	Conodont	35.3696	35.6858	36.308	37.3842	38.4758	39.1051	39.4655	1.04421	Joachimski et al., 2009
D1-3-276	BT 5	Beringhauser Tunnel	Germany	Europe	50.6	9.3	Devonian	Famennian		early triangularis	371.971	18.53	29.515	Conodont	34.3003	34.6311	35.229	36.2904	37.3491	37.9495	38.2366	1.00995	Joachimski et al., 2009
D1-3-277	Vo 57	Vogelsberg	Germany	Europe	50.6	9.3	Devonian	Famennian		triangularis	372.014	18.69	28.795	Conodont	33.6603	34.0002	34.6167	35.5974	36.599	37.1783	37.4925	0.963656	Joachimski et al., 2009
D1-3-278	L 10e	Kahlleite	Germany	Europe	50.6	9.3	Devonian	Famennian		early triangularis	372.023	17.81	32.755	Conodont	37.0683	37.4427	38.1383	39.3279	40.5025	41.208	41.5532	1.14447	Joachimski et al., 2009
D1-3-279	L 10d	Kahlleite	Germany	Europe	50.6	9.3	Devonian	Famennian		early triangularis	372.066	17.86	32.53	Conodont	36.936	37.2883	37.9522	39.1113	40.2755	40.9594	41.3178	1.12032	Joachimski et al., 2009
D1-3-280	MN 17	La Serre	France	Europe	43.4	3.4	Devonian	Famennian		early triangularis	372.084	18.03	31.765	Conodont	36.2586	36.5858	37.252	38.3841	39.5065	40.1773	40.5209	1.09199	Joachimski et al., 2009
D1-3-281	Vo 56	Vogelsberg	Germany	Europe	50.6	9.3	Devonian	Famennian		triangularis	372.084	18.9	27.85	Conodont	32.8752	33.1847	33.7682	34.7224	35.6776	36.2926	36.5598	0.932139	Joachimski et al., 2009
D1-3-282	L 10c	Kahlleite	Germany	Europe	50.6	9.3	Devonian	Famennian		early triangularis	372.11	17.15	35.725	Conodont	39.6229	40.0263	40.7816	42.1062	43.4292	44.214	44.6519	1.27236	Joachimski et al., 2009
D1-3-283	L 10b	Kahlleite	Germany	Europe	50.6	9.3	Devonian	Famennian		early triangularis	372.162	17.33	34.915	Conodont	38.9108	39.3164	40.079	41.3542	42.6238	43.3918	43.748	1.23574	Joachimski et al., 2009
D1-3-284	Vo 54	Vogelsberg	Germany	Europe	50.6	9.3	Devonian	Famennian		triangularis	372.197	18.4	30.1	Conodont	34.8258	35.1152	35.7506	36.8086	37.8569	38.4855	38.7884	1.0186	Joachimski et al., 2009
D1-3-285	L 10a	Kahlleite	Germany	Europe	50.6	9.3	Devonian	Famennian		early triangularis	372.214	17.69	33.295	Conodont	37.5368	37.9006	38.6132	39.8141	41.0046	41.6787	42.0456	1.1553	Joachimski et al., 2009
D1-3-286	BT 41 (a)	Beringhauser Tunnel	Germany	Europe	50.6	9.3	Devonian	Famennian		triangularis	372.241	18.43	29.965	Conodont	34.7128	35.0229	35.6529	36.7087	37.7614	38.3501	38.7002	1.01096	Joachimski et al., 2009
D1-3-287	BT 39 (a)	Beringhauser Tunnel	Germany	Europe	50.6	9.3	Devonian	Famennian		triangularis	372.242	18	31.9	Conodont	36.3759	36.7063	37.3654	38.5053	39.6414	40.323	40.6497	1.09484	Joachimski et al., 2009
D1-3-288	BT 38 (a)	Beringhauser Tunnel	Germany	Europe	50.6	9.3	Devonian	Famennian		triangularis	372.243	18.2	31	Conodont	35.6219	35.9273	36.5623	37.6735	38.7658	39.4246	39.7387	1.06153	Joachimski et al., 2009
D1-3-289	Vo 53	Vogelsberg	Germany	Europe	50.6	9.3	Devonian	Famennian		triangularis	372.259	18.5	29.65	Conodont	34.4453	34.7646	35.3694	36.4071	37.4587	38.0901	38.4043	1.00676	Joachimski et al., 2009
D1-3-290	L 9o	Kahlleite	Germany	Europe	50.6	9.3	Devonian	Frasnian		linguiformis	372.337	17.6	33.7	Conodont	37.9757	38.3048	39.0153	40.2213	41.4446	42.1734	42.5491	1.1717	Joachimski et al., 2009
D1-3-291	MN 16	La Serre	France	Europe	43.4	3.4	Devonian	Frasnian		Zone 13	372.375	17.47	34.285	Conodont	38.4213	38.7941	39.5464	40.7835	42.0349	42.7804	43.138	1.20596	Joachimski et al., 2009
D1-3-292	L 9u	Kahlleite	Germany	Europe	50.6	9.3	Devonian	Frasnian		linguiformis	372.375	17.89	32.395	Conodont	36.8169	37.1509	37.8265	38.9972	40.1184	40.8241	41.2224	1.11653	Joachimski et al., 2009
D1-3-293	BT 4b	Beringhauser Tunnel	Germany	Europe	50.6	9.3	Devonian	Frasnian		linguiformis	372.424	18.86	28.03	Conodont	33.0773	33.3265	33.9061	34.8783	35.8422	36.3716	36.6384	0.921876	Joachimski et al., 2009
D1-3-294	L 8	Kahlleite	Germany	Europe	50.6	9.3	Devonian	Frasnian		linguiformis	372.434	17.22	35.41	Conodont	39.3767	39.776	40.5357	41.8175	43.0826	43.8416	44.2819	1.24379	Joachimski et al., 2009
D1-3-295	L 6	Kahlleite	Germany	Europe	50.6	9.3	Devonian	Frasnian		linguiformis	372.588	17.45	34.375	Conodont	38.4619	38.8613	39.5964	40.8555	42.12	42.8149	43.217	1.2143	Joachimski et al., 2009
D1-3-296	MN 15	La Serre	France	Europe	43.4	3.4	Devonian	Frasnian		Zone 13	372.743	16.89	36.895	Conodont	40.59	41.0284	41.8175	43.2136	44.5945	45.4016	45.8168	1.33563	Joachimski et al., 2009
D1-3-297	Vo 50	Vogelsberg	Germany	Europe	50.6	9.3	Devonian	Frasnian		linguiformis	372.753	18.52	29.56	Conodont	34.3637	34.6862	35.3099	36.3293	37.3554	37.9479	38.2344	0.991031	Joachimski et al., 2009
D1-3-298	BT 3	Beringhauser Tunnel	Germany	Europe	50.6	9.3	Devonian	Frasnian		linguiformis	372.801	18.3	30.55	Conodont	35.2474	35.5613	36.1776	37.2661	38.3438	38.9736	39.3045	1.03954	Joachimski et al., 2009
D1-3-299	L 4	Kahlleite	Germany	Europe	50.6	9.3	Devonian	Frasnian		linguiformis	372.801	17.57	33.835	Conodont	37.99	38.3355	39.0904	40.3202	41.5507	42.253	42.6466	1.18746	Joachimski et al., 2009
D1-3-300	Vo 49	Vogelsberg	Germany	Europe	50.6	9.3	Devonian	Frasnian		linguiformis	372.821	18.3	30.55	Conodont	35.244	35.5504	36.2227	37.274	38.3485	38.9742	39.3124	1.03717	Joachimski et al., 2009
D1-3-301	Vo 48b	Vogelsberg	Germany	Europe	50.6	9.3	Devonian	Frasnian		linguiformis	372.937	17.41	34.555	Conodont	38.6061	38.9914	39.7334	40.9919	42.2594	43.0058	43.3875	1.22057	Joachimski et al., 2009
D1-3-302	BT 37 (a)	Beringhauser Tunnel	Germany	Europe	50.6	9.3	Devonian	Frasnian		linguiformis	372.978	17.38	34.69	Conodont	38.7587	39.1228	39.8749	41.1394	42.4102	43.1663	43.5868	1.23073	Joachimski et al., 2009
D1-3-303	BT 36 (a)	Beringhauser Tunnel	Germany	Europe	50.6	9.3	Devonian	Frasnian		linguiformis	372.979	17.4	34.6	Conodont	38.6931	39.0663	39.7935	41.0452	42.3015	43.079	43.4388	1.2132	Joachimski et al., 2009
D1-3-304	BT 35b (a)	Beringhauser Tunnel	Germany	Europe	50.6	9.3	Devonian	Frasnian		linguiformis	372.98	17.6	33.7	Conodont	37.8834	38.2507	38.9654	40.1931	41.4266	42.1521	42.4987	1.18452	Joachimski et al., 2009
D1-3-305	Vo 48a	Vogelsberg	Germany	Europe	50.6	9.3	Devonian	Frasnian		linguiformis	373.004	17.51	34.105	Conodont	38.2498	38.6536	39.3882	40.5995	41.8128	42.5173	42.9216	1.18232	Joachimski et al., 2009
D1-3-306	Vo 47	Vogelsberg	Germany	Europe	50.6	9.3	Devonian	Frasnian		linguiformis	373.15	18.07	31.585	Conodont	36.0946	36.4529	37.1107	38.2322	39.3415	40.0029	40.373	1.0812	Joachimski et al., 2009
D1-3-307	MN 14	La Serre	France	Europe	43.4	3.4	Devonian	Frasnian		Zone 13	373.188	18.28	30.64	Conodont	35.3162	35.6292	36.2661	37.349	38.4038	39.0386	39.3581	1.0358	Joachimski et al., 2009
D1-3-308	BT 1	Beringhauser Tunnel	Germany	Europe	50.6	9.3	Devonian	Frasnian		linguiformis	373.188	18.36	30.28	Conodont	34.9927	35.314	35.9621	36.9959	38.0503	38.6779	39.0031	1.01847	Joachimski et al., 2009
D1-3-309	L 3	Kahlleite	Germany	Europe	50.6	9.3	Devonian	Frasnian		linguiformis	373.188	17.68	33.34	Conodont	37.5838	37.9243	38.6696	39.8718	41.092	41.7861	42.1601	1.17088	Joachimski et al., 2009
D1-3-310	Vo 45	Vogelsberg	Germany	Europe	50.6	9.3	Devonian	Frasnian		late rhenana	373.343	18	31.9	Conodont	36.3702	36.7351	37.3826	38.5172	39.6544	40.3173	40.6752	1.09801	Joachimski et al., 2009
D1-3-311	BT 34 (a)	Beringhauser Tunnel	Germany	Europe	50.6	9.3	Devonian	Frasnian		linguiformis	373.355	17.6	33.7	Conodont	37.8864	38.2774	38.9871	40.2112	41.421	42.145	42.5354	1.17642	Joachimski et al., 2009
D1-3-312	BT 33 (a)	Beringhauser Tunnel	Germany	Europe	50.6	9.3	Devonian	Frasnian		late rhenana	373.379	17.3	35.05	Conodont	39.0686	39.4479	40.1934	41.4895	42.7791	43.5397	43.916	1.24555	Joachimski et al., 2009
D1-3-313	Vo 44	Vogelsberg	Germany	Europe	50.6	9.3	Devonian	Frasnian		late rhenana	373.382	17.88	32.44	Conodont	36.8487	37.2189	37.8633	39.0255	40.1762	40.8778	41.2499	1.11735	Joachimski et al., 2009
D1-3-314	BT 32 (a)	Beringhauser Tunnel	Germany	Europe	50.6	9.3	Devonian	Frasnian		late rhenana	373.399	17.3	35.05	Conodont	39.0404	39.4375	40.167	41.462	42.7448	43.4875	43.8647	1.23621	Joachimski et al., 2009
D1-3-315	BT 30 (a)	Beringhauser Tunnel	Germany	Europe	50.6	9.3	Devonian	Frasnian		late rhenana	373.439	17.7	33.25	Conodont	37.5314	37.8912	38.5816	39.7869	40.9849	41.6774	42.0201	1.15192	Joachimski et al., 2009
D1-3-316	L 1u	Kahlleite	Germany	Europe	50.6	9.3	Devonian	Frasnian		late rhenana	373.44	17.49	34.195	Conodont	38.3156	38.7085	39.4273	40.6813	41.9175	42.6558	43.0429	1.20102	Joachimski et al., 2009
D1-3-317	BT 29 (a)	Beringhauser Tunnel	Germany	Europe	50.6	9.3	Devonian	Frasnian		late rhenana	373.462	18.1	31.45	Conodont	35.9677	36.3227	36.987	38.0852	39.2052	39.8573	40.2109	1.07584	Joachimski et al., 2009
D1-3-318	Vo 41	Vogelsberg	Germany	Europe	50.6	9.3	Devonian	Frasnian		late rhenana	373.614	19.04	27.22	Conodont	32.4118	32.6977	33.2415	34.1478	35.063	35.6311	35.9331	0.888567	Joachimski et al., 2009
D1-3-319	MN 13	La Serre	France	Europe	43.4	3.4	Devonian	Frasnian		Zone 13	373.624	18.49	29.695	Conodont	34.5207	34.8297	35.4214	36.4572	37.486	38.0725	38.4478	0.997865	Joachimski et al., 2009
D1-3-320	BT 27 (a)	Beringhauser Tunnel	Germany	Europe	50.6	9.3	Devonian	Frasnian		late rhenana	373.654	17.83	32.665	Conodont	37.006	37.3831	38.0553	39.235	40.4151	41.0724	41.3945	1.12461	Joachimski et al., 2009
D1-3-321	BT 26b (a)	Beringhauser Tunnel	Germany	Europe	50.6	9.3	Devonian	Frasnian		late rhenana	373.655	16.7	37.75	Conodont	41.3294	41.7686	42.615	44.0081	45.3978	46.2341	46.6465	1.34918	Joachimski et al., 2009
D1-3-322	Vo 40	Vogelsberg	Germany	Europe	50.6	9.3	Devonian	Frasnian		late rhenana	373.682	17.53	34.015	Conodont	38.1785	38.5786	39.2784	40.5038	41.7548	42.4611	42.8205	1.18407	Joachimski et al., 2009
D1-3-323	Vo 37	Vogelsberg	Germany	Europe	50.6	9.3	Devonian	Frasnian		late rhenana	373.778	18.2	31	Conodont	35.5743	35.9427	36.576	37.6599	38.7546	39.363	39.7037	1.04589	Joachimski et al., 2009
D1-3-324	Vo 36	Vogelsberg	Germany	Europe	50.6	9.3	Devonian	Frasnian		late rhenana	373.837	18.15	31.225	Conodont	35.7887	36.1405	36.7816	37.8823	39.006	39.6321	39.9401	1.06528	Joachimski et al., 2009
D1-3-325	BT 25 (a)	Beringhauser Tunnel	Germany	Europe	50.6	9.3	Devonian	Frasnian		late rhenana	373.871	18.43	29.965	Conodont	34.6994	35.0147	35.6687	36.7115	37.767	38.3606	38.6606	1.01259	Joachimski et al., 2009
D1-3-326	BT 24 (a)	Beringhauser Tunnel	Germany	Europe	50.6	9.3	Devonian	Frasnian		late rhenana	373.872	18.27	30.685	Conodont	35.3353	35.6487	36.2962	37.3885	38.4714	39.1091	39.4162	1.04667	Joachimski et al., 2009
D1-3-327	Vo 35	Vogelsberg	Germany	Europe	50.6	9.3	Devonian	Frasnian		late rhenana	373.875	18.42	30.01	Conodont	34.6948	35.0439	35.6859	36.7282	37.7904	38.3916	38.7073	1.01324	Joachimski et al., 2009
D1-3-328	Vo 34b	Vogelsberg	Germany	Europe	50.6	9.3	Devonian	Frasnian		late rhenana	373.924	18.64	29.02	Conodont	33.9259	34.207	34.8195	35.8261	36.842	37.4332	37.7421	0.976369	Joachimski et al., 2009
D1-3-329	L III/9	Kahlleite	Germany	Europe	50.6	9.3	Devonian	Frasnian		late rhenana	373.972	17.39	34.645	Conodont	38.7055	39.0739	39.8215	41.0858	42.3607	43.098	43.499	1.22517	Joachimski et al., 2009
D1-3-330	BT 22 (a)	Beringhauser Tunnel	Germany	Europe	50.6	9.3	Devonian	Frasnian		late rhenana	373.99	18.5	29.65	Conodont	34.4375	34.7856	35.3881	36.4124	37.4467	38.0694	38.3668	1.00087	Joachimski et al., 2009
D1-3-331	Vo 33	Vogelsberg	Germany	Europe	50.6	9.3	Devonian	Frasnian		late rhenana	374.03	18.1	31.45	Conodont	36.0292	36.3553	37.0047	38.1266	39.2472	39.9032	40.292	1.07891	Joachimski et al., 2009
D1-3-332	MN 12	La Serre	France	Europe	43.4	3.4	Devonian	Frasnian		Zone 13	374.049	18.5	29.65	Conodont	34.4301	34.7479	35.3757	36.4062	37.4406	38.0567	38.362	0.997979	Joachimski et al., 2009
D1-3-333	L III/8	Kahlleite	Germany	Europe	50.6	9.3	Devonian	Frasnian		late rhenana	374.069	17.55	33.925	Conodont	38.0596	38.4358	39.1987	40.4252	41.6889	42.3856	42.7371	1.19352	Joachimski et al., 2009
D1-3-334	Vo 32	Vogelsberg	Germany	Europe	50.6	9.3	Devonian	Frasnian		late rhenana	374.069	18.2	31	Conodont	35.5778	35.9387	36.5984	37.6814	38.7848	39.416	39.735	1.06103	Joachimski et al., 2009
D1-3-335	L III/7	Kahlleite	Germany	Europe	50.6	9.3	Devonian	Frasnian		late rhenana	374.098	17.99	31.945	Conodont	36.4061	36.7425	37.4182	38.5541	39.7166	40.4019	40.7134	1.10721	Joachimski et al., 2009
D1-3-336	Vo 31	Vogelsberg	Germany	Europe	50.6	9.3	Devonian	Frasnian		late rhenana	374.127	16.9	36.85	Conodont	40.5307	40.9599	41.7729	43.1572	44.5266	45.3432	45.7676	1.32696	Joachimski et al., 2009
D1-3-337	BT 19a (a)	Beringhauser Tunnel	Germany	Europe	50.6	9.3	Devonian	Frasnian		late rhenana	374.16	17	36.4	Conodont	40.1761	40.5938	41.4157	42.7638	44.121	44.9166	45.3245	1.30647	Joachimski et al., 2009
D1-3-338	L II/2	Kahlleite	Germany	Europe	50.6	9.3	Devonian	Frasnian		late rhenana	374.214	18.03	31.765	Conodont	36.2588	36.6239	37.2625	38.3983	39.5226	40.1937	40.5177	1.08831	Joachimski et al., 2009
D1-3-339	Vo 30b	Vogelsberg	Germany	Europe	50.6	9.3	Devonian	Frasnian		late rhenana	374.224	18.7	28.75	Conodont	33.6745	33.9904	34.5618	35.5638	36.5776	37.1404	37.4689	0.96433	Joachimski et al., 2009
D1-3-340	BT 16 (a)	Beringhauser Tunnel	Germany	Europe	50.6	9.3	Devonian	Frasnian		late rhenana	374.255	17.8	32.8	Conodont	37.1418	37.4783	38.1788	39.3661	40.5586	41.2889	41.625	1.14869	Joachimski et al., 2009
D1-3-341	MN 11	La Serre	France	Europe	43.4	3.4	Devonian	Frasnian		Zone 12	374.262	18.55	29.425	Conodont	34.2193	34.5327	35.1706	36.1973	37.2224	37.8436	38.1605	0.996477	Joachimski et al., 2009
D1-3-342	Vo 30a	Vogelsberg	Germany	Europe	50.6	9.3	Devonian	Frasnian		late rhenana	374.262	18.72	28.66	Conodont	33.6257	33.9347	34.5069	35.4848	36.4805	37.0341	37.376	0.953154	Joachimski et al., 2009
D1-3-343	L II/1	Kahlleite	Germany	Europe	50.6	9.3	Devonian	Frasnian		late rhenana	374.291	17.29	35.095	Conodont	39.1067	39.5037	40.2209	41.5173	42.8109	43.5868	43.9806	1.24385	Joachimski et al., 2009
D1-3-344	Vo 29a	Vogelsberg	Germany	Europe	50.6	9.3	Devonian	Frasnian		late rhenana	374.33	18.3	30.55	Conodont	35.2137	35.5329	36.1622	37.2364	38.3051	38.9541	39.2895	1.03855	Joachimski et al., 2009
D1-3-345	BT 13a (a)	Beringhauser Tunnel	Germany	Europe	50.6	9.3	Devonian	Frasnian		late rhenana	374.342	18.9	27.85	Conodont	32.8986	33.1993	33.7686	34.7176	35.679	36.219	36.5136	0.921153	Joachimski et al., 2009
D1-3-346	Vo 28c	Vogelsberg	Germany	Europe	50.6	9.3	Devonian	Frasnian		late rhenana	374.359	18.07	31.585	Conodont	36.1138	36.4513	37.109	38.2343	39.3681	40.0238	40.3653	1.08643	Joachimski et al., 2009
D1-3-347	L III/2o	Kahlleite	Germany	Europe	50.6	9.3	Devonian	Frasnian		late rhenana	374.398	17.4	34.6	Conodont	38.6795	39.0837	39.822	41.0561	42.2974	43.0628	43.4397	1.20505	Joachimski et al., 2009
D1-3-348	Vo 28b	Vogelsberg	Germany	Europe	50.6	9.3	Devonian	Frasnian		late rhenana	374.398	18.14	31.27	Conodont	35.8283	36.1707	36.827	37.9254	39.0113	39.6675	40.033	1.06262	Joachimski et al., 2009
D1-3-349	MN 10	La Serre	France	Europe	43.4	3.4	Devonian	Frasnian		Zone 12	374.427	18.63	29.065	Conodont	33.9355	34.2546	34.8542	35.8559	36.8497	37.4551	37.7512	0.972872	Joachimski et al., 2009
D1-3-350	L III/2u	Kahlleite	Germany	Europe	50.6	9.3	Devonian	Frasnian		late rhenana	374.427	18.39	30.145	Conodont	34.8459	35.1906	35.7978	36.8661	37.9229	38.5483	38.8821	1.02787	Joachimski et al., 2009
D1-3-351	Vo 27	Vogelsberg	Germany	Europe	50.6	9.3	Devonian	Frasnian		early rhenana	374.436	17.5	34.15	Conodont	38.3224	38.667	39.3829	40.622	41.8736	42.6019	43.0447	1.19941	Joachimski et al., 2009
D1-3-352	Vo 28a	Vogelsberg	Germany	Europe	50.6	9.3	Devonian	Frasnian		early rhenana	374.446	17.8	32.8	Conodont	37.1201	37.4986	38.1486	39.348	40.5372	41.202	41.5777	1.13727	Joachimski et al., 2009
D1-3-353	L III/1	Kahlleite	Germany	Europe	50.6	9.3	Devonian	Frasnian		late rhenana	374.456	17.83	32.665	Conodont	37.0358	37.4109	38.1021	39.2674	40.4351	41.1147	41.4877	1.12688	Joachimski et al., 2009
D1-3-354	Vo 26	Vogelsberg	Germany	Europe	50.6	9.3	Devonian	Frasnian		early rhenana	374.475	18	31.9	Conodont	36.3443	36.7115	37.3862	38.5229	39.6627	40.3148	40.6425	1.09337	Joachimski et al., 2009
D1-3-355	Vo 25	Vogelsberg	Germany	Europe	50.6	9.3	Devonian	Frasnian		early rhenana	374.494	18.2	31	Conodont	35.5627	35.8866	36.5729	37.6703	38.7645	39.4193	39.7559	1.06657	Joachimski et al., 2009
D1-3-356	Vo 24	Vogelsberg	Germany	Europe	50.6	9.3	Devonian	Frasnian		early rhenana	374.504	18.1	31.45	Conodont	36.0115	36.3611	36.9898	38.1227	39.2401	39.8807	40.25	1.07632	Joachimski et al., 2009
D1-3-357	MN 9	La Serre	France	Europe	43.4	3.4	Devonian	Frasnian		Zone 12	374.543	20.44	20.92	Conodont	27.0382	27.2269	27.5852	28.2217	28.8514	29.2253	29.429	0.611702	Joachimski et al., 2009
D1-3-358	Vo 23a	Vogelsberg	Germany	Europe	50.6	9.3	Devonian	Frasnian		early rhenana	374.553	18.34	30.37	Conodont	35.0555	35.3904	36.0297	37.0927	38.1512	38.7828	39.1265	1.03038	Joachimski et al., 2009
D1-3-359	Vo 20a	Vogelsberg	Germany	Europe	50.6	9.3	Devonian	Frasnian		early rhenana	374.63	18.11	31.405	Conodont	35.9382	36.2806	36.9572	38.0806	39.2136	39.9002	40.2039	1.08995	Joachimski et al., 2009
D1-3-360	BT 10b (a)	Beringhauser Tunnel	Germany	Europe	50.6	9.3	Devonian	Frasnian		early rhenana	374.635	17.9	32.35	Conodont	36.7311	37.0792	37.7679	38.9391	40.0999	40.7622	41.1133	1.12143	Joachimski et al., 2009
D1-3-361	MN 8	La Serre	France	Europe	43.4	3.4	Devonian	Frasnian		Zone 12	374.717	17.64	33.52	Conodont	37.7721	38.1243	38.8259	40.0381	41.2327	41.9488	42.324	1.16746	Joachimski et al., 2009
D1-3-362	Vo 17	Vogelsberg	Germany	Europe	50.6	9.3	Devonian	Frasnian		early rhenana	374.756	17.82	32.71	Conodont	37.0337	37.4103	38.0965	39.2805	40.4546	41.161	41.5052	1.13915	Joachimski et al., 2009
D1-3-363	Vo 16	Vogelsberg	Germany	Europe	50.6	9.3	Devonian	Frasnian		early rhenana	374.823	18.2	31	Conodont	35.6145	35.9486	36.589	37.6865	38.7764	39.4206	39.729	1.05621	Joachimski et al., 2009
D1-3-364	MN 7	La Serre	France	Europe	43.4	3.4	Devonian	Frasnian		Zone 12	374.833	18.29	30.595	Conodont	35.2014	35.5422	36.1841	37.2844	38.3719	38.9951	39.3508	1.0596	Joachimski et al., 2009
D1-3-365	Vo 15	Vogelsberg	Germany	Europe	50.6	9.3	Devonian	Frasnian		early rhenana	374.843	18.07	31.585	Conodont	36.0664	36.4269	37.0953	38.2226	39.3608	40.0141	40.3247	1.08248	Joachimski et al., 2009
D1-3-366	MN 6	La Serre	France	Europe	43.4	3.4	Devonian	Frasnian		Zone 12	374.969	17.95	32.125	Conodont	36.5755	36.9049	37.592	38.7434	39.9136	40.5664	40.9084	1.11488	Joachimski et al., 2009
D1-3-367	Vo 10	Vogelsberg	Germany	Europe	50.6	9.3	Devonian	Frasnian		early rhenana	374.988	18.9	27.85	Conodont	32.885	33.2088	33.7612	34.7147	35.6591	36.2462	36.5406	0.922815	Joachimski et al., 2009
D1-3-368	MN 4	La Serre	France	Europe	43.4	3.4	Devonian	Frasnian		Zone 11	375.143	18.12	31.36	Conodont	35.9149	36.2477	36.8998	38.0025	39.0949	39.7611	40.1135	1.0675	Joachimski et al., 2009
D1-3-369	BT 5 (a)	Beringhauser Tunnel	Germany	Europe	50.6	9.3	Devonian	Frasnian		early rhenana	375.183	17.8	32.8	Conodont	37.1644	37.5085	38.2056	39.3835	40.5542	41.2368	41.6003	1.1357	Joachimski et al., 2009
D1-3-370	MN 3	La Serre	France	Europe	43.4	3.4	Devonian	Frasnian		Zone 11	375.191	18.32	30.46	Conodont	35.1545	35.4545	36.1111	37.1845	38.2845	38.8669	39.1759	1.0359	Joachimski et al., 2009
D1-3-371	BT 3 (a)	Beringhauser Tunnel	Germany	Europe	50.6	9.3	Devonian	Frasnian		early rhenana	375.274	18.8	28.3	Conodont	33.2669	33.5624	34.1533	35.1263	36.1188	36.6828	36.9828	0.944842	Joachimski et al., 2009
D1-3-372	MN 2	La Serre	France	Europe	43.4	3.4	Devonian	Frasnian		Zone 11	375.317	18.46	29.83	Conodont	34.5958	34.9181	35.5377	36.5811	37.6248	38.2197	38.5496	1.01599	Joachimski et al., 2009
D1-3-373	BT 1Ac (a)	Beringhauser Tunnel	Germany	Europe	50.6	9.3	Devonian	Frasnian		early rhenana	375.422	17.6	33.7	Conodont	37.9319	38.2813	38.9932	40.2023	41.4189	42.1628	42.5415	1.17784	Joachimski et al., 2009
D1-3-374	BT 1Ab (a)	Beringhauser Tunnel	Germany	Europe	50.6	9.3	Devonian	Frasnian		early rhenana	375.423	17.6	33.7	Conodont	37.9289	38.2679	39.0012	40.2143	41.4132	42.16	42.5505	1.1783	Joachimski et al., 2009
D1-3-375	MN 141	Pic de Bissous	France	Europe	43.4	3.4	Devonian	Frasnian		Zone 3	380.89	20.6	20.2	Conodont	26.4032	26.5763	26.9415	27.5467	28.1461	28.4746	28.6754	0.579526	Joachimski et al., 2009
D1-3-376	MN 140	Pic de Bissous	France	Europe	43.4	3.4	Devonian	Frasnian		Zone 3	381.006	19.33	25.915	Conodont	31.2555	31.5259	32.0505	32.9039	33.7745	34.2865	34.5667	0.837007	Joachimski et al., 2009
D1-3-377	MN 139	Pic de Bissous	France	Europe	43.4	3.4	Devonian	Frasnian		Zone 3	381.132	19.24	26.32	Conodont	31.6361	31.9032	32.3973	33.2902	34.1656	34.6728	34.9563	0.846967	Joachimski et al., 2009
D1-3-378	MN 138	Pic de Bissous	France	Europe	43.4	3.4	Devonian	Frasnian		Zone 3	381.132	19.28	26.14	Conodont	31.4667	31.7513	32.2496	33.13	34.016	34.527	34.8097	0.848772	Joachimski et al., 2009
D1-3-379	MN 137	Pic de Bissous	France	Europe	43.4	3.4	Devonian	Frasnian		Zone 3	381.355	19.09	26.995	Conodont	32.2071	32.4898	33.0128	33.9123	34.8194	35.374	35.661	0.874673	Joachimski et al., 2009
D1-3-380	MN 136	Pic de Bissous	France	Europe	43.4	3.4	Devonian	Frasnian		Zone 2	381.558	19.8	23.8	Conodont	29.4662	29.7088	30.1603	30.9218	31.6885	32.1432	32.3618	0.741974	Joachimski et al., 2009
D1-3-381	MN 63	Puech de la Suque	France	Europe	43.4	3.4	Devonian	Frasnian		Zone 2	381.732	19.13	26.815	Conodont	32.0551	32.323	32.8307	33.7535	34.6564	35.2055	35.4931	0.87911	Joachimski et al., 2009
D1-3-382	MN 135	Pic de Bissous	France	Europe	43.4	3.4	Devonian	Frasnian		Zone 2	381.771	19.58	24.79	Conodont	30.3133	30.5499	31.0489	31.8584	32.6855	33.1301	33.3704	0.789184	Joachimski et al., 2009
D1-3-383	BB 48	Blauer Bruch	Germany	Europe	50.6	9.3	Devonian	Frasnian		falsiovalis	381.839	19.4	25.6	Conodont	31.0426	31.2945	31.7719	32.622	33.4764	33.9778	34.2123	0.818542	Joachimski et al., 2009
D1-3-384	MN 134	Pic de Bissous	France	Europe	43.4	3.4	Devonian	Frasnian		Zone 2	381.858	20.14	22.27	Conodont	28.1705	28.3846	28.7969	29.4899	30.189	30.5969	30.8043	0.673099	Joachimski et al., 2009
D1-3-385	MN 133	Pic de Bissous	France	Europe	43.4	3.4	Devonian	Frasnian		Zone 2	381.964	20.29	21.595	Conodont	27.5798	27.8102	28.2077	28.8602	29.523	29.9199	30.1208	0.640678	Joachimski et al., 2009
D1-3-386	MN 64	Puech de la Suque	France	Europe	43.4	3.4	Devonian	Frasnian		Zone 2	381.964	19.96	23.08	Conodont	28.8908	29.0923	29.5157	30.2473	30.9936	31.4074	31.6466	0.70697	Joachimski et al., 2009
D1-3-387	MN 132	Pic de Bissous	France	Europe	43.4	3.4	Devonian	Frasnian		Zone 2	382.051	20.16	22.18	Conodont	28.0745	28.2689	28.7063	29.4055	30.1045	30.5045	30.7215	0.673277	Joachimski et al., 2009
D1-3-388	MN 65	Puech de la Suque	France	Europe	43.4	3.4	Devonian	Frasnian		Zone 2	382.09	19.43	25.465	Conodont	30.9444	31.1707	31.6506	32.4761	33.3034	33.7831	34.046	0.796536	Joachimski et al., 2009
D1-3-389	BB 46	Blauer Bruch	Germany	Europe	50.6	9.3	Devonian	Frasnian		falsiovalis	382.158	19.6	24.7	Conodont	30.2512	30.4748	30.955	31.7628	32.5752	33.0679	33.3084	0.780849	Joachimski et al., 2009
D1-3-390	MN 131	Pic de Bissous	France	Europe	43.4	3.4	Devonian	Frasnian		Zone 2	382.177	20.59	20.245	Conodont	26.4331	26.6304	26.9894	27.5932	28.2011	28.5414	28.7255	0.581468	Joachimski et al., 2009
D1-3-391	MN 66	Puech de la Suque	France	Europe	43.4	3.4	Devonian	Frasnian		Zone 2	382.206	19.61	24.655	Conodont	30.2321	30.4821	30.9192	31.7263	32.5303	33.0108	33.2614	0.768306	Joachimski et al., 2009
D1-3-392	MN 67	Puech de la Suque	France	Europe	43.4	3.4	Devonian	Frasnian		Zone 1	382.342	20.23	21.865	Conodont	27.8565	28.0625	28.4537	29.1236	29.793	30.1883	30.3953	0.651274	Joachimski et al., 2009
D1-3-393	MN 68	Puech de la Suque	France	Europe	43.4	3.4	Devonian	Frasnian		Zone 1	382.467	20.08	22.54	Conodont	28.39	28.6106	29.0176	29.7345	30.443	30.879	31.1006	0.689257	Joachimski et al., 2009
D1-3-394	MN 69	Puech de la Suque	France	Europe	43.4	3.4	Devonian	Frasnian		Zone 1	382.564	20.15	22.225	Conodont	28.1046	28.3258	28.7564	29.4443	30.1415	30.5449	30.7429	0.672068	Joachimski et al., 2009
D1-3-395	MN 70	Puech de la Suque	France	Europe	43.4	3.4	Devonian	Frasnian		Zone 1	382.622	19.92	23.26	Conodont	28.9731	29.2087	29.6836	30.4142	31.1605	31.5898	31.8072	0.719657	Joachimski et al., 2009
D1-3-396	MN 74	Puech de la Suque	France	Europe	43.4	3.4	Devonian	Givetian		norrisi	382.752	19.85	23.575	Conodont	29.2906	29.5281	29.9714	30.7231	31.4644	31.9059	32.1382	0.720263	Joachimski et al., 2009
D1-3-397	MN 75	Puech de la Suque	France	Europe	43.4	3.4	Devonian	Givetian		norrisi	382.767	20.19	22.045	Conodont	27.9846	28.2025	28.6067	29.2865	29.9832	30.3823	30.6064	0.664968	Joachimski et al., 2009
D1-3-398	MN 76	Puech de la Suque	France	Europe	43.4	3.4	Devonian	Givetian		late disparilis	382.798	19.83	23.665	Conodont	29.3851	29.5977	30.0505	30.8044	31.561	32.0012	32.223	0.726707	Joachimski et al., 2009
D1-3-399	MN 77	Puech de la Suque	France	Europe	43.4	3.4	Devonian	Givetian		late disparilis	382.845	19.83	23.665	Conodont	29.3605	29.6215	30.0481	30.8017	31.5563	31.9916	32.2288	0.729745	Joachimski et al., 2009
D1-3-400	MN 78	Puech de la Suque	France	Europe	43.4	3.4	Devonian	Givetian		late disparilis	382.891	19.74	24.07	Conodont	29.6997	29.9691	30.4239	31.1878	31.9638	32.4043	32.6493	0.74926	Joachimski et al., 2009
D1-3-401	MN 79	Puech de la Suque	France	Europe	43.4	3.4	Devonian	Givetian		late disparilis	382.914	19.94	23.17	Conodont	28.9144	29.1438	29.5835	30.3296	31.0675	31.5098	31.7247	0.71594	Joachimski et al., 2009
D1-3-402	MN 90	Puech de la Suque	France	Europe	43.4	3.4	Devonian	Givetian		late disparilis	383.015	20.04	22.72	Conodont	28.5499	28.7529	29.1826	29.9076	30.641	31.0605	31.2773	0.697318	Joachimski et al., 2009
D1-3-403	MN 89	Puech de la Suque	France	Europe	43.4	3.4	Devonian	Givetian		early disparilis	383.077	19.85	23.575	Conodont	29.2765	29.5274	29.9491	30.7158	31.4795	31.9438	32.1766	0.736134	Joachimski et al., 2009
D1-3-404	MN 80	Puech de la Suque	France	Europe	43.4	3.4	Devonian	Givetian		late disparilis	383.092	19.86	23.53	Conodont	29.2452	29.4618	29.9256	30.6736	31.4347	31.8588	32.0976	0.726712	Joachimski et al., 2009
D1-3-405	MN 88	Puech de la Suque	France	Europe	43.4	3.4	Devonian	Givetian		early disparilis	383.123	20.04	22.72	Conodont	28.5771	28.7912	29.1987	29.9168	30.6253	31.0434	31.2332	0.68261	Joachimski et al., 2009
D1-3-406	MN 87	Puech de la Suque	France	Europe	43.4	3.4	Devonian	Givetian		early disparilis	383.162	20.19	22.045	Conodont	27.9771	28.1981	28.6069	29.2826	29.9742	30.3615	30.5655	0.657869	Joachimski et al., 2009
D1-3-407	MN 86	Puech de la Suque	France	Europe	43.4	3.4	Devonian	Givetian		early disparilis	383.193	20.06	22.63	Conodont	28.4857	28.6934	29.1053	29.8247	30.5429	30.9548	31.1752	0.685243	Joachimski et al., 2009
D1-3-408	MN 85	Puech de la Suque	France	Europe	43.4	3.4	Devonian	Givetian		early disparilis	383.216	20.5	20.65	Conodont	26.7991	26.9689	27.3525	27.9739	28.5971	28.9546	29.1364	0.602902	Joachimski et al., 2009
D1-3-409	MN 84	Puech de la Suque	France	Europe	43.4	3.4	Devonian	Givetian		early disparilis	383.247	20.6	20.2	Conodont	26.4173	26.5964	26.9619	27.5513	28.1481	28.5014	28.6766	0.574945	Joachimski et al., 2009
D1-3-410	MN 83	Puech de la Suque	France	Europe	43.4	3.4	Devonian	Givetian		late christatus-hermanni	383.317	20.52	20.56	Conodont	26.7199	26.9019	27.2603	27.877	28.4876	28.8535	29.0407	0.593167	Joachimski et al., 2009
D1-3-411	MN 130	Pic de Bissous	France	Europe	43.4	3.4	Devonian	Givetian		hermanni-christatus	383.348	20.15	22.225	Conodont	28.1362	28.3392	28.7463	29.4424	30.1301	30.5534	30.7675	0.670593	Joachimski et al., 2009
D1-3-412	MN 82	Puech de la Suque	France	Europe	43.4	3.4	Devonian	Givetian		late christatus-hermanni	383.402	19.81	23.755	Conodont	29.427	29.6708	30.1132	30.8761	31.6488	32.0963	32.3239	0.739483	Joachimski et al., 2009
D1-3-413	MN 81	Puech de la Suque	France	Europe	43.4	3.4	Devonian	Givetian		early christatus-hermanni	383.417	19.95	23.125	Conodont	28.9177	29.1298	29.5745	30.2921	31.0124	31.446	31.6729	0.700962	Joachimski et al., 2009
D1-3-414	MN 129	Pic de Bissous	France	Europe	43.4	3.4	Devonian	Givetian		hermanni-christatus	383.433	19.99	22.945	Conodont	28.7422	28.9531	29.3998	30.1211	30.8514	31.2651	31.4917	0.701302	Joachimski et al., 2009
D1-3-415	MN 128	Pic de Bissous	France	Europe	43.4	3.4	Devonian	Givetian		hermanni-christatus	383.564	20.13	22.315	Conodont	28.1846	28.411	28.833	29.5256	30.2307	30.6287	30.8359	0.676443	Joachimski et al., 2009
D1-3-416	MN 127	Pic de Bissous	France	Europe	43.4	3.4	Devonian	Givetian		hermanni-christatus	383.665	20.52	20.56	Conodont	26.7261	26.9032	27.2619	27.8846	28.4923	28.8536	29.0505	0.594635	Joachimski et al., 2009
D1-3-417	MN 126	Pic de Bissous	France	Europe	43.4	3.4	Devonian	Givetian		middle varcus	383.99	20.85	19.075	Conodont	25.4535	25.6212	25.9406	26.4885	27.0315	27.373	27.5381	0.530028	Joachimski et al., 2009
D1-3-418	MN 125	Pic de Bissous	France	Europe	43.4	3.4	Devonian	Givetian		middle varcus	384.013	20.62	20.11	Conodont	26.3459	26.5169	26.8747	27.47	28.0659	28.4163	28.6034	0.575016	Joachimski et al., 2009
D1-3-419	MN 124	Pic de Bissous	France	Europe	43.4	3.4	Devonian	Givetian		middle varcus	384.021	20.68	19.84	Conodont	26.0898	26.29	26.63	27.2058	27.7845	28.129	28.2984	0.558947	Joachimski et al., 2009
D1-3-420	MN 123	Pic de Bissous	France	Europe	43.4	3.4	Devonian	Givetian		middle varcus	384.176	20.27	21.685	Conodont	27.6842	27.8859	28.2731	28.9437	29.6192	29.9862	30.172	0.643855	Joachimski et al., 2009
D1-3-421	MN 122	Pic de Bissous	France	Europe	43.4	3.4	Devonian	Givetian		middle varcus	384.222	20.43	20.965	Conodont	27.0797	27.2652	27.6283	28.2683	28.9126	29.2756	29.4657	0.612664	Joachimski et al., 2009
D1-3-422	MN 119	Pic de Bissous	France	Europe	43.4	3.4	Devonian	Givetian		middle varcus	384.331	20.59	20.245	Conodont	26.4376	26.6368	26.9874	27.5927	28.1969	28.5441	28.7278	0.580256	Joachimski et al., 2009
D1-3-423	BB 64	Blauer Bruch	Germany	Europe	50.6	9.3	Devonian	Givetian		middle varcus	384.338	19.4	25.6	Conodont	30.9712	31.239	31.7361	32.6066	33.4466	33.9442	34.2112	0.819755	Joachimski et al., 2009
D1-3-424	MN 117	Pic de Bissous	France	Europe	43.4	3.4	Devonian	Givetian		middle varcus	384.416	20.68	19.84	Conodont	26.114	26.2699	26.6059	27.1928	27.7802	28.1055	28.2851	0.561321	Joachimski et al., 2009
D1-3-425	MN 116	Pic de Bissous	France	Europe	43.4	3.4	Devonian	Givetian		middle varcus	384.431	21	18.4	Conodont	24.8696	25.0174	25.3399	25.8517	26.378	26.6802	26.8499	0.502399	Joachimski et al., 2009
D1-3-426	MN 115	Pic de Bissous	France	Europe	43.4	3.4	Devonian	Givetian		middle varcus	384.478	20.54	20.47	Conodont	26.6665	26.8369	27.1887	27.8059	28.4112	28.7523	28.9447	0.584328	Joachimski et al., 2009
D1-3-427	MN 114	Pic de Bissous	France	Europe	43.4	3.4	Devonian	Givetian		middle varcus	384.516	20.79	19.345	Conodont	25.6992	25.8425	26.1775	26.7348	27.2894	27.6296	27.7916	0.538248	Joachimski et al., 2009
D1-3-428	MN 113	Pic de Bissous	France	Europe	43.4	3.4	Devonian	Givetian		middle varcus	384.625	21.17	17.635	Conodont	24.2225	24.373	24.6648	25.1387	25.619	25.8971	26.0512	0.463045	Joachimski et al., 2009
D1-3-429	MN 111	Pic de Bissous	France	Europe	43.4	3.4	Devonian	Givetian		middle varcus	385.004	20.65	19.975	Conodont	26.1977	26.3876	26.7434	27.3364	27.9214	28.2852	28.4818	0.57709	Joachimski et al., 2009
D1-3-430	MN 109	Pic de Bissous	France	Europe	43.4	3.4	Devonian	Givetian		early varcus	385.484	21.02	18.31	Conodont	24.7984	24.9647	25.2589	25.7738	26.2901	26.5877	26.7597	0.495199	Joachimski et al., 2009
D1-3-431	MN 108	Pic de Bissous	France	Europe	43.4	3.4	Devonian	Givetian		early varcus	385.793	20.15	22.225	Conodont	28.1313	28.3406	28.7406	29.4439	30.1458	30.5559	30.7723	0.675474	Joachimski et al., 2009
D1-3-432	BB 24	Blauer Bruch	Germany	Europe	50.6	9.3	Devonian	Givetian		hemiansatus	386.103	19.4	25.6	Conodont	31.0132	31.2813	31.8031	32.6272	33.4653	33.9352	34.2078	0.808397	Joachimski et al., 2009
D1-3-433	BB 22	Blauer Bruch	Germany	Europe	50.6	9.3	Devonian	Givetian		hemiansatus	386.327	19.6	24.7	Conodont	30.2331	30.5063	30.9737	31.7768	32.5982	33.0837	33.3397	0.789026	Joachimski et al., 2009
D1-3-434	MN 107	Pic de Bissous	France	Europe	43.4	3.4	Devonian	Givetian		hemiansatus	386.397	21.09	17.995	Conodont	24.5304	24.6897	24.9849	25.4755	25.9756	26.2704	26.4155	0.479958	Joachimski et al., 2009
D1-3-435	BB 21	Blauer Bruch	Germany	Europe	50.6	9.3	Devonian	Givetian		hemiansatus	386.412	19.5	25.15	Conodont	30.6261	30.8778	31.3636	32.187	33.0021	33.472	33.7132	0.789786	Joachimski et al., 2009
D1-3-436	BB 15	Blauer Bruch	Germany	Europe	50.6	9.3	Devonian	Givetian		hemiansatus	386.691	18.9	27.85	Conodont	32.9207	33.1942	33.7617	34.7176	35.6646	36.2098	36.5183	0.913733	Joachimski et al., 2009
D1-3-437	MN 106	Pic de Bissous	France	Europe	43.4	3.4	Devonian	Givetian		hemiansatus	386.745	20.94	18.67	Conodont	25.1134	25.2898	25.5932	26.1184	26.6465	26.9699	27.1394	0.512425	Joachimski et al., 2009
D1-3-438	P70/D	Eifel, Schönecken-Dingdorf	Germany	Europe	50.6	9.3	Devonian	Givetian		hemiansatus	386.993	19.58	24.79	Conodont	30.3255	30.574	31.0444	31.8479	32.6546	33.1335	33.3803	0.778108	Joachimski et al., 2009
D1-3-439	P74/D	Eifel, Schönecken-Dingdorf	Germany	Europe	50.6	9.3	Devonian	Givetian		hemiansatus	386.993	19.74	24.07	Conodont	29.7049	29.9385	30.3848	31.176	31.9622	32.4143	32.6649	0.760458	Joachimski et al., 2009
D1-3-440	P90/D	Eifel, Schönecken-Dingdorf	Germany	Europe	50.6	9.3	Devonian	Givetian		hemiansatus	387.016	19.32	25.96	Conodont	31.3412	31.5688	32.0771	32.9433	33.8094	34.3175	34.5706	0.830774	Joachimski et al., 2009
D1-3-441	P130/D	Eifel, Schönecken-Dingdorf	Germany	Europe	50.6	9.3	Devonian	Givetian		hemiansatus	387.147	20.38	21.19	Conodont	27.2738	27.4415	27.8181	28.4659	29.1105	29.4746	29.6717	0.620471	Joachimski et al., 2009
D1-3-442	P132/D	Eifel, Schönecken-Dingdorf	Germany	Europe	50.6	9.3	Devonian	Givetian		hemiansatus	387.155	19.66	24.43	Conodont	29.9962	30.2544	30.7195	31.5079	32.2979	32.7641	33.0009	0.763199	Joachimski et al., 2009
D1-3-443	BB 11	Blauer Bruch	Germany	Europe	50.6	9.3	Devonian	Givetian		hemiansatus	387.248	19.5	25.15	Conodont	30.6513	30.8828	31.3587	32.1879	33.0057	33.4842	33.7217	0.792218	Joachimski et al., 2009
D1-3-444	P162/D	Eifel, Schönecken-Dingdorf	Germany	Europe	50.6	9.3	Devonian	Givetian		hemiansatus	387.248	18.53	29.515	Conodont	34.2925	34.6236	35.2349	36.2706	37.2968	37.9228	38.2209	0.997788	Joachimski et al., 2009
D1-3-445	P164/D	Eifel, Schönecken-Dingdorf	Germany	Europe	50.6	9.3	Devonian	Givetian		hemiansatus	387.256	19.67	24.385	Conodont	29.9806	30.2378	30.6835	31.4862	32.2828	32.7467	33.0082	0.771608	Joachimski et al., 2009
D1-3-446	P172/D	Eifel, Schönecken-Dingdorf	Germany	Europe	50.6	9.3	Devonian	Givetian		hemiansatus	387.271	19.76	23.98	Conodont	29.6231	29.8458	30.3095	31.0924	31.882	32.3383	32.5739	0.755135	Joachimski et al., 2009
D1-3-447	P184/D	Eifel, Schönecken-Dingdorf	Germany	Europe	50.6	9.3	Devonian	Givetian		hemiansatus	387.294	19.99	22.945	Conodont	28.7123	28.9503	29.3702	30.1147	30.8527	31.2866	31.5054	0.713027	Joachimski et al., 2009
D1-3-448	BB 08	Blauer Bruch	Germany	Europe	50.6	9.3	Devonian	Givetian		hemiansatus	387.627	19.6	24.7	Conodont	30.2656	30.5156	30.9789	31.767	32.5651	33.0698	33.3038	0.773145	Joachimski et al., 2009
D1-3-449	MN 105	Pic de Bissous	France	Europe	43.4	3.4	Devonian	Givetian		hemiansatus	387.643	20.67	19.885	Conodont	26.158	26.3409	26.6753	27.2571	27.8305	28.1658	28.3476	0.557774	Joachimski et al., 2009
D1-3-450	MN 104	Pic de Bissous	France	Europe	43.4	3.4	Devonian	Eifelian		kockelianus	388.127	20.32	21.46	Conodont	27.4797	27.6892	28.0695	28.7329	29.3843	29.7854	30.0087	0.634011	Joachimski et al., 2009
D1-3-451	MN 103	Pic de Bissous	France	Europe	43.4	3.4	Devonian	Eifelian		kockelianus	388.419	20.68	19.84	Conodont	26.0764	26.2641	26.6129	27.2062	27.7958	28.1414	28.3244	0.570296	Joachimski et al., 2009
D1-3-452	P344/D	Eifel, Schönecken-Dingdorf	Germany	Europe	50.6	9.3	Devonian	Eifelian		kockelianus	388.486	19.86	23.53	Conodont	29.2521	29.4754	29.9098	30.677	31.4447	31.8952	32.122	0.735859	Joachimski et al., 2009
D1-3-453	MN 102	Pic de Bissous	France	Europe	43.4	3.4	Devonian	Eifelian		kockelianus	388.981	20.94	18.67	Conodont	25.1404	25.2834	25.5845	26.1123	26.6393	26.9669	27.1161	0.507709	Joachimski et al., 2009
D1-3-454	MN 101	Pic de Bissous	France	Europe	43.4	3.4	Devonian	Eifelian		kockelianus	389.214	19.65	24.475	Conodont	30.0071	30.2594	30.7502	31.5553	32.3578	32.8198	33.0604	0.775647	Joachimski et al., 2009
D1-3-455	MN 100	Pic de Bissous	France	Europe	43.4	3.4	Devonian	Eifelian		kockelianus	389.554	20.56	20.38	Conodont	26.5581	26.7306	27.1053	27.7191	28.3272	28.67	28.8622	0.589294	Joachimski et al., 2009
D1-3-456	1/3b	Eifel, Hillesheimer Mulde	Germany	Europe	50.6	9.3	Devonian	Eifelian		kockelianus	389.612	20.17	22.135	Conodont	28.0547	28.275	28.6954	29.3702	30.0567	30.4598	30.6692	0.660861	Joachimski et al., 2009
D1-3-457	7b/2	Eifel, Hillesheimer Mulde	Germany	Europe	50.6	9.3	Devonian	Eifelian		kockelianus	389.757	19.71	24.205	Conodont	29.8561	30.0797	30.5101	31.3034	32.0832	32.5441	32.7835	0.75255	Joachimski et al., 2009
D1-3-458	MN 99	Pic de Bissous	France	Europe	43.4	3.4	Devonian	Eifelian		kockelianus	389.796	20.44	20.92	Conodont	27.0289	27.2252	27.6013	28.2307	28.8601	29.2216	29.4017	0.605936	Joachimski et al., 2009
D1-3-459	P639/D	Eifel, Schönecken-Dingdorf	Germany	Europe	50.6	9.3	Devonian	Eifelian		australis	390.669	18.65	28.975	Conodont	33.8734	34.1779	34.7787	35.776	36.7708	37.3585	37.6733	0.967739	Joachimski et al., 2009
D1-3-460	MN 98	Pic de Bissous	France	Europe	43.4	3.4	Devonian	Eifelian		australis	390.863	20.47	20.785	Conodont	26.8908	27.0741	27.4368	28.0844	28.7148	29.1059	29.3001	0.614336	Joachimski et al., 2009
D1-3-461	P696/D	Eifel, Schönecken-Dingdorf	Germany	Europe	50.6	9.3	Devonian	Eifelian		australis	390.931	19.48	25.24	Conodont	30.7049	30.9607	31.4499	32.2838	33.1063	33.5952	33.8367	0.800913	Joachimski et al., 2009
D1-3-462	5a/15	Eifel, Hillesheimer Mulde	Germany	Europe	50.6	9.3	Devonian	Eifelian		costatus	391.087	20.26	21.73	Conodont	27.7163	27.9008	28.3165	28.9807	29.6526	30.0392	30.237	0.64705	Joachimski et al., 2009
D1-3-463	723-28/D	Eifel, Hillesheimer Mulde	Germany	Europe	50.6	9.3	Devonian	Eifelian		costatus	391.096	19.8	23.8	Conodont	29.4986	29.7097	30.1624	30.9259	31.6828	32.115	32.3397	0.730218	Joachimski et al., 2009
D1-3-464	CZ 153	Červený lom	Czech Republic	Europe	50	14.4	Devonian	Eifelian		costatus costatus	391.106	18.92	27.76	Conodont	32.8494	33.1351	33.6951	34.6385	35.5939	36.1426	36.4175	0.911894	Joachimski et al., 2009
D1-3-465	P753/D	Eifel, Schönecken-Dingdorf	Germany	Europe	50.6	9.3	Devonian	Eifelian		costatus	391.329	19.74	24.07	Conodont	29.7067	29.9585	30.3929	31.167	31.9381	32.3847	32.6389	0.746796	Joachimski et al., 2009
D1-3-466	CZ 690	Prastav	Czech Republic	Europe	50	14.4	Devonian	Eifelian		costatus?	391.368	19.39	25.645	Conodont	31.0841	31.3301	31.8225	32.6599	33.5055	33.9997	34.2697	0.814856	Joachimski et al., 2009
D1-3-467	CZ 671	Vysoká	Czech Republic	Europe	50	14.4	Devonian	Eifelian			391.436	20.7	19.75	Conodont	26.0429	26.2132	26.5612	27.1374	27.7194	28.0597	28.2286	0.561799	Joachimski et al., 2009
D1-3-468	CZ 151	Červený lom	Czech Republic	Europe	50	14.4	Devonian	Eifelian		costatus costatus	391.542	19.26	26.23	Conodont	31.5099	31.7996	32.3334	33.2041	34.0857	34.6141	34.8543	0.852408	Joachimski et al., 2009
D1-3-469	CZ 667	Vysoká	Czech Republic	Europe	50	14.4	Devonian	Eifelian			391.572	20.03	22.765	Conodont	28.6043	28.8135	29.2242	29.9501	30.6703	31.0967	31.3257	0.694778	Joachimski et al., 2009
D1-3-470	CZ 150	Červený lom	Czech Republic	Europe	50	14.4	Devonian	Eifelian		costatus costatus	391.853	19.09	26.995	Conodont	32.171	32.46	32.9917	33.91	34.8297	35.4005	35.6791	0.891611	Joachimski et al., 2009
D1-3-471	CZ 149	Červený lom	Czech Republic	Europe	50	14.4	Devonian	Eifelian		costatus costatus	391.921	19.45	25.375	Conodont	30.7986	31.0676	31.5523	32.4067	33.2437	33.7366	33.9798	0.814894	Joachimski et al., 2009
D1-3-472	CZ 689	Prastav	Czech Republic	Europe	50	14.4	Devonian	Eifelian		costatus?	391.989	20.2	22	Conodont	27.9592	28.1399	28.543	29.2384	29.9354	30.3471	30.5606	0.666418	Joachimski et al., 2009
D1-3-473	CZ 147	Červený lom	Czech Republic	Europe	50	14.4	Devonian	Eifelian		costatus costatus	392.222	19.83	23.665	Conodont	29.3622	29.5874	30.046	30.7975	31.5537	31.9937	32.2082	0.731401	Joachimski et al., 2009
D1-3-474	CZ 688	Prastav	Czech Republic	Europe	50	14.4	Devonian	Eifelian		costatus?	392.493	20.11	22.405	Conodont	28.2904	28.4941	28.9063	29.611	30.3139	30.7187	30.9341	0.674744	Joachimski et al., 2009
D1-3-475	CZ 145	Červený lom	Czech Republic	Europe	50	14.4	Devonian	Eifelian		costatus costatus	392.542	20.19	22.045	Conodont	27.9803	28.1883	28.5878	29.2793	29.9738	30.3794	30.6142	0.668499	Joachimski et al., 2009
D1-3-476	CZ 144	Červený lom	Czech Republic	Europe	50	14.4	Devonian	Eifelian		costatus costatus	392.697	20.65	19.975	Conodont	26.2236	26.4043	26.7398	27.3375	27.9301	28.2648	28.452	0.569621	Joachimski et al., 2009
D1-3-477	CZ 143	Červený lom	Czech Republic	Europe	50	14.4	Devonian	Eifelian		partitus	392.852	20.01	22.855	Conodont	28.6882	28.8922	29.3203	30.0497	30.7557	31.1791	31.4067	0.69375	Joachimski et al., 2009
D1-3-478	CZ 687	Prastav	Czech Republic	Europe	50	14.4	Devonian	Eifelian		partitus	393.085	19.82	23.71	Conodont	29.4151	29.6204	30.0737	30.8332	31.5917	32.0408	32.2572	0.733619	Joachimski et al., 2009
D1-3-479	CZ 141	Červený lom	Czech Republic	Europe	50	14.4	Devonian	Eifelian		partitus	393.172	20.57	20.335	Conodont	26.5204	26.708	27.0491	27.6651	28.2723	28.6098	28.807	0.584923	Joachimski et al., 2009
D1-3-480	CZ 658	Vysoká	Czech Republic	Europe	50	14.4	Devonian	Eifelian			393.182	19.39	25.645	Conodont	31.0133	31.2829	31.7913	32.6515	33.5069	33.9848	34.2633	0.82415	Joachimski et al., 2009
D1-3-481	CZ 139	Červený lom	Czech Republic	Europe	50	14.4	Devonian	Emsian		patulus	393.461	19.16	26.68	Conodont	31.957	32.2288	32.7327	33.6373	34.5211	35.0533	35.3381	0.862769	Joachimski et al., 2009
D1-3-482	CZ 138	Červený lom	Czech Republic	Europe	50	14.4	Devonian	Emsian		patulus	393.597	20.13	22.315	Conodont	28.2175	28.4424	28.8392	29.5329	30.2381	30.6558	30.8553	0.673481	Joachimski et al., 2009
D1-3-483	CZ 655	Vysoká	Czech Republic	Europe	50	14.4	Devonian	Emsian			393.597	19.33	25.915	Conodont	31.2719	31.5442	32.0724	32.9189	33.7803	34.2714	34.5297	0.831625	Joachimski et al., 2009
D1-3-484	CZ 137	Červený lom	Czech Republic	Europe	50	14.4	Devonian	Emsian		patulus	393.732	20.02	22.81	Conodont	28.6373	28.869	29.2723	29.9928	30.7229	31.1433	31.3476	0.692546	Joachimski et al., 2009
D1-3-485	CZ 135	Červený lom	Czech Republic	Europe	50	14.4	Devonian	Emsian		patulus	394.004	19.65	24.475	Conodont	30.0717	30.3118	30.7727	31.5634	32.3596	32.8183	33.0697	0.76684	Joachimski et al., 2009
D1-3-486	CZ 134	Červený lom	Czech Republic	Europe	50	14.4	Devonian	Emsian		patulus	394.139	20.05	22.675	Conodont	28.524	28.7427	29.1689	29.8732	30.5941	31.0072	31.2232	0.690536	Joachimski et al., 2009
D1-3-487	CZ 685	Prastav	Czech Republic	Europe	50	14.4	Devonian	Emsian		patulus	394.23	19.66	24.43	Conodont	30.0065	30.2482	30.709	31.5085	32.2964	32.7571	33.0315	0.765629	Joachimski et al., 2009
D1-3-488	CZ 131	Červený lom	Czech Republic	Europe	50	14.4	Devonian	Emsian		patulus	394.561	19.94	23.17	Conodont	28.9516	29.1741	29.5938	30.3405	31.0689	31.5077	31.7297	0.706191	Joachimski et al., 2009
D1-3-489	CZ 647	Vysoká	Czech Republic	Europe	50	14.4	Devonian	Emsian			394.592	19.56	24.88	Conodont	30.3528	30.6092	31.1067	31.9171	32.7306	33.2205	33.4658	0.790592	Joachimski et al., 2009
D1-3-490	CZ 130	Červený lom	Czech Republic	Europe	50	14.4	Devonian	Emsian		patulus	394.637	19.99	22.945	Conodont	28.7855	28.9977	29.4039	30.1243	30.8543	31.2741	31.499	0.698396	Joachimski et al., 2009
D1-3-491	CZ 684	Prastav	Czech Republic	Europe	50	14.4	Devonian	Emsian		patulus	394.757	20.47	20.785	Conodont	26.8983	27.0906	27.4635	28.0939	28.7188	29.0978	29.2875	0.609153	Joachimski et al., 2009
D1-3-492	CZ 129	Červený lom	Czech Republic	Europe	50	14.4	Devonian	Emsian		patulus	394.848	19.62	24.61	Conodont	30.1506	30.4003	30.8849	31.6728	32.4678	32.949	33.2102	0.776816	Joachimski et al., 2009
D1-3-493	CZ 682	Prastav	Czech Republic	Europe	50	14.4	Devonian	Emsian		serotinus	395.119	19.47	25.285	Conodont	30.7361	30.9875	31.4599	32.3026	33.1305	33.6246	33.8963	0.804574	Joachimski et al., 2009
D1-3-494	CZ 127	Červený lom	Czech Republic	Europe	50	14.4	Devonian	Emsian		serotinus	395.315	19.93	23.215	Conodont	28.9493	29.1799	29.6244	30.3699	31.1154	31.5628	31.7852	0.720809	Joachimski et al., 2009
D1-3-495	MN 96	Puech de la Suque	France	Europe	43.4	3.4	Devonian	Emsian		serotinus	395.571	20.2	22	Conodont	27.9147	28.1296	28.5578	29.2369	29.9269	30.3315	30.5361	0.663314	Joachimski et al., 2009
D1-3-496	CZ 126	Červený lom	Czech Republic	Europe	50	14.4	Devonian	Emsian		serotinus	395.662	20.01	22.855	Conodont	28.6744	28.902	29.3224	30.0382	30.7628	31.1617	31.3972	0.69344	Joachimski et al., 2009
D1-3-497	CZ 124	Červený lom	Czech Republic	Europe	50	14.4	Devonian	Emsian		serotinus	395.948	20.37	21.235	Conodont	27.2844	27.497	27.8729	28.5218	29.1738	29.5548	29.7601	0.627519	Joachimski et al., 2009
D1-3-498	CZ 123	Červený lom	Czech Republic	Europe	50	14.4	Devonian	Emsian		serotinus	396.069	20.28	21.64	Conodont	27.5843	27.8117	28.2169	28.8875	29.5607	29.9644	30.1664	0.651549	Joachimski et al., 2009
D1-3-499	CZ 117	Červený lom	Czech Republic	Europe	50	14.4	Devonian	Emsian		serotinus	396.988	20.51	20.605	Conodont	26.7803	26.9499	27.3229	27.9476	28.5739	28.935	29.1227	0.601044	Joachimski et al., 2009
D1-3-500	CZ 116	Červený lom	Czech Republic	Europe	50	14.4	Devonian	Emsian		serotinus	397.139	20.73	19.615	Conodont	25.9173	26.0905	26.4295	27.0029	27.5792	27.9255	28.0984	0.555501	Joachimski et al., 2009
D1-3-501	CZ 115	Červený lom	Czech Republic	Europe	50	14.4	Devonian	Emsian		serotinus	397.245	20.39	21.145	Conodont	27.2043	27.3881	27.7676	28.4237	29.0822	29.4534	29.6523	0.627976	Joachimski et al., 2009
D1-3-502	CZ 113	Červený lom	Czech Republic	Europe	50	14.4	Devonian	Emsian		serotinus	397.712	20.5	20.65	Conodont	26.7825	26.977	27.348	27.973	28.599	28.9689	29.1536	0.601772	Joachimski et al., 2009
D1-3-503	CZ 112	Červený lom	Czech Republic	Europe	50	14.4	Devonian	Emsian		serotinus	397.893	20.07	22.585	Conodont	28.4435	28.6542	29.0755	29.7806	30.4909	30.8932	31.1333	0.68365	Joachimski et al., 2009
D1-3-504	CZ 111	Červený lom	Czech Republic	Europe	50	14.4	Devonian	Emsian		serotinus	398.028	19.97	23.035	Conodont	28.8233	29.0396	29.4732	30.2102	30.9532	31.3857	31.6294	0.713534	Joachimski et al., 2009
D1-3-505	CZ 110	Červený lom	Czech Republic	Europe	50	14.4	Devonian	Emsian		serotinus	398.39	20.76	19.48	Conodont	25.7884	25.9614	26.285	26.8664	27.4422	27.7703	27.9425	0.550981	Joachimski et al., 2009
D1-3-506	CZ 108	Červený lom	Czech Republic	Europe	50	14.4	Devonian	Emsian		serotinus	398.842	20.42	21.01	Conodont	27.0817	27.2729	27.6439	28.3023	28.949	29.33	29.518	0.624733	Joachimski et al., 2009
D1-3-507	MN 92	Puech de la Suque	France	Europe	43.4	3.4	Devonian	Emsian		patulus	398.993	20.1	22.45	Conodont	28.3259	28.541	28.9572	29.6632	30.3564	30.7882	31.0077	0.681648	Joachimski et al., 2009
D1-3-508	MN 94	Puech de la Suque	France	Europe	43.4	3.4	Devonian	Emsian		serotinus	399.325	20.14	22.27	Conodont	28.1641	28.3673	28.7812	29.471	30.1742	30.5807	30.791	0.671953	Joachimski et al., 2009
D1-3-509	CZ 105	Červený lom	Czech Republic	Europe	50	14.4	Devonian	Emsian		laticostatus	399.46	20.86	19.03	Conodont	25.4341	25.5923	25.9104	26.4562	26.993	27.3194	27.4936	0.524764	Joachimski et al., 2009
D1-3-510	CZ 102	Červený lom	Czech Republic	Europe	50	14.4	Devonian	Emsian		laticostatus	400.109	19.39	25.645	Conodont	31.0081	31.2757	31.7935	32.6395	33.4948	34.0015	34.2496	0.825303	Joachimski et al., 2009
D1-3-511	CZ 100	Červený lom	Czech Republic	Europe	50	14.4	Devonian	Emsian		laticostatus	400.425	19.74	24.07	Conodont	29.6886	29.9074	30.3927	31.1757	31.9667	32.422	32.6628	0.762384	Joachimski et al., 2009
D1-3-512	CZ 534	Požáry	Czech Republic	Europe	50	14.4	Devonian	Pragian			410.352	20.13	22.315	Conodont	28.193	28.4206	28.8309	29.5316	30.2268	30.6273	30.8341	0.671097	Joachimski et al., 2009
D1-3-513	CZ 777	Velká Chuchle	Czech Republic	Europe	50	14.4	Devonian	Lochkovian			410.78	20.17	22.135	Conodont	28.0445	28.2562	28.6795	29.3686	30.0506	30.4556	30.6691	0.667732	Joachimski et al., 2009
D1-3-514	CZ 526	Požáry	Czech Republic	Europe	50	14.4	Devonian	Lochkovian			411.026	18.49	29.695	Conodont	34.4776	34.774	35.412	36.4501	37.4761	38.0884	38.3882	1.00235	Joachimski et al., 2009
D1-3-515	CZ 773	Velká Chuchle	Czech Republic	Europe	50	14.4	Devonian	Lochkovian			411.131	18.41	30.055	Conodont	34.7941	35.1339	35.7376	36.7837	37.8272	38.4455	38.7646	1.01113	Joachimski et al., 2009
D1-3-516	CZ 324	Černá rokle	Czech Republic	Europe	50	14.4	Devonian	Lochkovian			411.394	18.85	28.075	Conodont	33.121	33.3708	33.9639	34.9191	35.8798	36.44	36.7513	0.926961	Joachimski et al., 2009
D1-3-517	CZ 327	Černá rokle	Czech Republic	Europe	50	14.4	Devonian	Lochkovian			411.464	18.87	27.985	Conodont	32.9838	33.2882	33.8579	34.8192	35.7948	36.3346	36.6193	0.934978	Joachimski et al., 2009
D1-3-518	CZ 523	Požáry	Czech Republic	Europe	50	14.4	Devonian	Lochkovian			411.517	17.94	32.17	Conodont	36.5907	36.9501	37.6188	38.76	39.9117	40.6007	40.8902	1.10492	Joachimski et al., 2009
D1-3-519	CZ 335	Černá rokle	Czech Republic	Europe	50	14.4	Devonian	Lochkovian			411.622	19.34	25.87	Conodont	31.2332	31.486	32.0093	32.8754	33.735	34.251	34.5318	0.837927	Joachimski et al., 2009
D1-3-520	CZ 522	Požáry	Czech Republic	Europe	50	14.4	Devonian	Lochkovian			411.657	17.43	34.465	Conodont	38.5368	38.9252	39.6702	40.914	42.1643	42.9165	43.3095	1.21454	Joachimski et al., 2009
D1-3-521	CZ 240	Radotín - U topolů	Czech Republic	Europe	50	14.4	Devonian	Lochkovian			411.868	18.39	30.145	Conodont	34.8669	35.1967	35.8152	36.8559	37.9155	38.5378	38.8614	1.0093	Joachimski et al., 2009
D1-3-522	CZ 516	Požáry	Czech Republic	Europe	50	14.4	Devonian	Lochkovian			412.727	17.89	32.395	Conodont	36.8012	37.144	37.8155	38.9768	40.1282	40.8283	41.2153	1.11855	Joachimski et al., 2009
D1-3-523	CZ 515	Požáry	Czech Republic	Europe	50	14.4	Devonian	Lochkovian			412.832	17.53	34.015	Conodont	38.2055	38.5435	39.2862	40.5137	41.7712	42.4877	42.8521	1.1919	Joachimski et al., 2009
D1-3-524	CZ 514	Požáry	Czech Republic	Europe	50	14.4	Devonian	Lochkovian			412.938	19.09	26.995	Conodont	32.1938	32.4583	32.9936	33.9171	34.8426	35.386	35.6595	0.890999	Joachimski et al., 2009
D1-3-525	CZ 513	Požáry	Czech Republic	Europe	50	14.4	Devonian	Lochkovian			413.113	18.77	28.435	Conodont	33.4502	33.7296	34.2848	35.2764	36.2625	36.8453	37.1191	0.943556	Joachimski et al., 2009
D1-3-526	CZ 512	Požáry	Czech Republic	Europe	50	14.4	Devonian	Lochkovian			413.288	17.96	32.08	Conodont	36.53	36.874	37.5408	38.697	39.8583	40.5243	40.8829	1.11982	Joachimski et al., 2009
D1-3-527	CZ 235	Radotín - U topolů	Czech Republic	Europe	50	14.4	Devonian	Lochkovian			413.359	18.59	29.245	Conodont	34.0431	34.4066	35.0333	36.0351	37.0515	37.6387	37.9526	0.985055	Joachimski et al., 2009
D1-3-528	CZ 507	Požáry	Czech Republic	Europe	50	14.4	Devonian	Lochkovian			414.323	18.05	31.675	Conodont	36.1129	36.5006	37.1883	38.3271	39.4631	40.1248	40.4826	1.10084	Joachimski et al., 2009
D1-3-529	CZ 504	Požáry	Czech Republic	Europe	50	14.4	Devonian	Lochkovian			414.937	18.59	29.245	Conodont	34.1172	34.421	35.024	36.0317	37.0462	37.647	37.9563	0.979551	Joachimski et al., 2009
D1-3-530	CZ 225	Radotín - U topolů	Czech Republic	Europe	50	14.4	Devonian	Lochkovian			415.972	17.75	33.025	Conodont	37.3159	37.6848	38.3849	39.574	40.7783	41.4683	41.8624	1.15293	Joachimski et al., 2009
D1-3-531	CZ 223	Radotín - U topolů	Czech Republic	Europe	50	14.4	Devonian	Lochkovian			416.271	19.11	26.905	Conodont	32.1428	32.4125	32.9377	33.8495	34.7698	35.2765	35.5507	0.874571	Joachimski et al., 2009
D1-3-532	CZ 221	Radotín - U topolů	Czech Republic	Europe	50	14.4	Devonian	Lochkovian			417.025	17.91	32.305	Conodont	36.7141	37.089	37.759	38.9154	40.0837	40.7418	41.124	1.11615	Joachimski et al., 2009
D1-3-533	CZ 220	Radotín - U topolů	Czech Republic	Europe	50	14.4	Devonian	Lochkovian			417.113	18.61	29.155	Conodont	34.0194	34.3363	34.9307	35.9407	36.9588	37.5201	37.8622	0.978696	Joachimski et al., 2009
D1-3-534	CZ 493	Požáry	Czech Republic	Europe	50	14.4	Devonian	Lochkovian			417.2	18.16	31.18	Conodont	35.7032	36.084	36.7334	37.8515	38.9611	39.5775	39.9187	1.07262	Joachimski et al., 2009
D1-3-535	CZ 492	Požáry	Czech Republic	Europe	50	14.4	Devonian	Lochkovian			417.463	18.69	28.795	Conodont	33.7013	34.0327	34.6284	35.6099	36.5998	37.1803	37.5077	0.96232	Joachimski et al., 2009
D1-3-536	CZ 217	Radotín - U topolů	Czech Republic	Europe	50	14.4	Devonian	Lochkovian			417.498	18.01	31.855	Conodont	36.2864	36.6449	37.3132	38.4512	39.6032	40.2579	40.5658	1.10072	Joachimski et al., 2009
D1-3-537	CZ 31	Budňany Rock	Czech Republic	Europe	50	14.4	Devonian	Lochkovian			417.902	18.5	29.65	Conodont	34.4855	34.7999	35.3808	36.4172	37.4355	38.0312	38.3373	0.987	Joachimski et al., 2009
D1-3-538	CZ 486	Požáry	Czech Republic	Europe	50	14.4	Devonian	Lochkovian			418.358	19.28	26.14	Conodont	31.469	31.748	32.263	33.1214	33.9773	34.5092	34.7806	0.839174	Joachimski et al., 2009
D1-3-539	CZ 485	Požáry	Czech Republic	Europe	50	14.4	Devonian	Lochkovian			418.463	18.59	29.245	Conodont	34.0798	34.4209	35.0101	36.0347	37.0547	37.6431	37.9512	0.980905	Joachimski et al., 2009
D1-3-540	CZ 484	Požáry	Czech Republic	Europe	50	14.4	Devonian	Lochkovian			418.498	18.43	29.965	Conodont	34.7379	35.0311	35.6512	36.6992	37.7626	38.3568	38.6798	1.01281	Joachimski et al., 2009
D1-3-541	CZ 483	Požáry	Czech Republic	Europe	50	14.4	Devonian	Lochkovian			418.551	18.35	30.325	Conodont	35.0086	35.3423	35.9799	37.0307	38.0914	38.7	38.9876	1.01652	Joachimski et al., 2009
D1-3-542	CZ 482	Požáry	Czech Republic	Europe	50	14.4	Devonian	Lochkovian			418.656	18.55	29.425	Conodont	34.2527	34.5607	35.1762	36.2101	37.2585	37.8649	38.1707	1.00119	Joachimski et al., 2009
D1-3-543	CZ 481	Požáry	Czech Republic	Europe	50	14.4	Devonian	Lochkovian			418.726	19.19	26.545	Conodont	31.8516	32.0939	32.5976	33.4946	34.3808	34.8951	35.1631	0.854868	Joachimski et al., 2009
D1-3-544	CZ 480	Požáry	Czech Republic	Europe	50	14.4	Devonian	Lochkovian			418.814	17.79	32.845	Conodont	37.1858	37.5497	38.2196	39.4154	40.5871	41.2774	41.6311	1.1368	Joachimski et al., 2009
D1-3-545	CZ 211	Radotín - U topolů	Czech Republic	Europe	50	14.4	Devonian	Lochkovian			419.007	17.49	34.195	Conodont	38.2913	38.6752	39.4162	40.6708	41.9129	42.6656	43.0497	1.21079	Joachimski et al., 2009
D1-3-546	CZ 25	Budňany Rock	Czech Republic	Europe	50	14.4	Devonian	Lochkovian			419.06	18.13	31.315	Conodont	35.8181	36.1835	36.8448	37.9726	39.095	39.7399	40.029	1.07706	Joachimski et al., 2009
D1-3-547	CZ 210	Radotín - U topolů	Czech Republic	Europe	50	14.4	Devonian	Lochkovian			419.095	17.69	33.295	Conodont	37.6082	37.9452	38.6444	39.8317	41.0304	41.7321	42.0875	1.15162	Joachimski et al., 2009
D1-3-548	CZ 475	Požáry	Czech Republic	Europe	50	14.4	Devonian	Lochkovian			419.13	18.01	31.855	Conodont	36.3207	36.6886	37.3783	38.49	39.6316	40.3106	40.6777	1.09923	Joachimski et al., 2009
D1-3-549	CZ 209	Radotín - U topolů	Czech Republic	Europe	50	14.4	Devonian	Lochkovian			419.147	17.85	32.575	Conodont	36.8766	37.2682	37.9476	39.1475	40.3221	41.0193	41.3615	1.14162	Joachimski et al., 2009
D1-3-550	CZ 471	Požáry	Czech Republic	Europe	50	14.4	Silurian	Přidoli			419.395	17.83	32.665	Conodont	36.9704	37.3247	38.0478	39.2186	40.3545	41.0872	41.415	1.13204	Joachimski et al., 2009
D1-3-551	CZ 469	Požáry	Czech Republic	Europe	50	14.4	Silurian	Přidoli			419.576	17.37	34.735	Conodont	38.7733	39.1486	39.9002	41.1815	42.4829	43.2107	43.5802	1.23802	Joachimski et al., 2009
D1-3-552	CZ 23	Budňany Rock	Czech Republic	Europe	50	14.4	Silurian	Přidoli			419.604	18.5	29.65	Conodont	34.4437	34.7763	35.3963	36.4229	37.4581	38.0485	38.3725	0.99696	Joachimski et al., 2009
D1-3-553	CZ 468	Požáry	Czech Republic	Europe	50	14.4	Silurian	Přidoli			419.646	17.14	35.77	Conodont	39.6219	40.0677	40.823	42.1558	43.4949	44.2684	44.6665	1.28583	Joachimski et al., 2009
D1-3-554	CZ 467	Požáry	Czech Republic	Europe	50	14.4	Silurian	Přidoli			419.757	17.81	32.755	Conodont	37.0678	37.4327	38.1095	39.3074	40.5018	41.1901	41.5473	1.14888	Joachimski et al., 2009
D1-3-555	CZ 466	Požáry	Czech Republic	Europe	50	14.4	Silurian	Přidoli			419.896	17.19	35.545	Conodont	39.4624	39.8489	40.6406	41.9336	43.2467	44.0194	44.3943	1.25733	Joachimski et al., 2009
D1-3-556	CZ 21	Budňany Rock	Czech Republic	Europe	50	14.4	Silurian	Přidoli			419.98	17.64	33.52	Conodont	37.7969	38.1275	38.8183	40.0412	41.2646	41.9362	42.3153	1.16434	Joachimski et al., 2009
D1-3-557	CZ 20	Budňany Rock	Czech Republic	Europe	50	14.4	Silurian	Přidoli			420.049	17.71	33.205	Conodont	37.4743	37.8218	38.5408	39.7325	40.936	41.6321	42.0002	1.15993	Joachimski et al., 2009
D1-3-558	CZ 464	Požáry	Czech Republic	Europe	50	14.4	Silurian	Přidoli			420.049	17.13	35.815	Conodont	39.6824	40.1036	40.8629	42.1897	43.5304	44.2843	44.7527	1.28466	Joachimski et al., 2009
D1-3-559	CZ 463	Požáry	Czech Republic	Europe	50	14.4	Silurian	Přidoli			420.133	17.13	35.815	Conodont	39.688	40.1011	40.8561	42.1858	43.5107	44.2573	44.6709	1.26981	Joachimski et al., 2009
D1-3-560	CZ 462	Požáry	Czech Republic	Europe	50	14.4	Silurian	Přidoli			420.231	17.64	33.52	Conodont	37.7635	38.135	38.8382	40.0525	41.2609	41.984	42.3814	1.17374	Joachimski et al., 2009
D1-3-561	CZ 461	Požáry	Czech Republic	Europe	50	14.4	Silurian	Přidoli			420.272	17.18	35.59	Conodont	39.5123	39.882	40.6554	41.9882	43.3298	44.0799	44.4675	1.27789	Joachimski et al., 2009
D1-3-562	CZ 459	Požáry	Czech Republic	Europe	50	14.4	Silurian	Přidoli			420.509	17.44	34.42	Conodont	38.4531	38.8318	39.5937	40.874	42.1698	42.9018	43.2506	1.23269	Joachimski et al., 2009
D1-3-563	CZ 457	Požáry	Czech Republic	Europe	50	14.4	Silurian	Přidoli			420.676	17.14	35.77	Conodont	39.704	40.0591	40.8176	42.1344	43.4524	44.2163	44.6203	1.26554	Joachimski et al., 2009
D1-3-564	CZ 456	Požáry	Czech Republic	Europe	50	14.4	Silurian	Přidoli			420.76	17.43	34.465	Conodont	38.5777	38.941	39.6684	40.918	42.1511	42.9172	43.2863	1.20444	Joachimski et al., 2009
D1-3-565	CZ 455	Požáry	Czech Republic	Europe	50	14.4	Silurian	Přidoli			420.774	16.79	37.345	Conodont	40.9235	41.378	42.2354	43.6159	45.0285	45.8239	46.2128	1.35276	Joachimski et al., 2009
D1-3-566	CZ 453	Požáry	Czech Republic	Europe	50	14.4	Silurian	Přidoli			420.899	16.83	37.165	Conodont	40.92	41.3024	42.1037	43.4674	44.8393	45.5959	46.0694	1.31409	Joachimski et al., 2009
D1-3-567	CZ 451	Požáry	Czech Republic	Europe	50	14.4	Silurian	Přidoli			421.15	16.99	36.445	Conodont	40.1578	40.6086	41.3997	42.7661	44.1082	44.9026	45.3237	1.31155	Joachimski et al., 2009
D1-3-568	CZ 450	Požáry	Czech Republic	Europe	50	14.4	Silurian	Přidoli			421.275	16.63	38.065	Conodont	41.6382	42.0508	42.8829	44.3212	45.7599	46.5845	47.0686	1.38732	Joachimski et al., 2009
D1-3-569	CZ 449	Požáry	Czech Republic	Europe	50	14.4	Silurian	Přidoli			421.4	17.05	36.175	Conodont	39.9977	40.4209	41.1811	42.5192	43.8307	44.6497	45.0547	1.28541	Joachimski et al., 2009
D1-3-570	CZ 448	Požáry	Czech Republic	Europe	50	14.4	Silurian	Přidoli			421.512	17.17	35.635	Conodont	39.4956	39.8849	40.6862	42.007	43.3192	44.1111	44.4961	1.27011	Joachimski et al., 2009
D1-3-571	CZ 447	Požáry	Czech Republic	Europe	50	14.4	Silurian	Přidoli			421.637	17.11	35.905	Conodont	39.7888	40.213	40.9857	42.281	43.5811	44.3808	44.7858	1.26988	Joachimski et al., 2009
D1-3-572	CZ 446	Požáry	Czech Republic	Europe	50	14.4	Silurian	Přidoli			421.735	17.23	35.365	Conodont	39.3537	39.7572	40.4885	41.7689	43.0529	43.8064	44.2221	1.23807	Joachimski et al., 2009
D1-3-573	CZ 445	Požáry	Czech Republic	Europe	50	14.4	Silurian	Přidoli			421.832	18.91	27.805	Conodont	32.8733	33.1498	33.7141	34.66	35.6054	36.1485	36.4247	0.912908	Joachimski et al., 2009
D1-3-574	CZ 444	Požáry	Czech Republic	Europe	50	14.4	Silurian	Přidoli			421.957	17.17	35.635	Conodont	39.5658	39.9519	40.7405	42.0163	43.3219	44.0826	44.5075	1.2497	Joachimski et al., 2009
D1-3-575	CZ 443	Požáry	Czech Republic	Europe	50	14.4	Silurian	Přidoli			422.055	17.46	34.33	Conodont	38.4012	38.7867	39.5369	40.8054	42.0546	42.8328	43.2397	1.2233	Joachimski et al., 2009
D1-3-576	CZ 441	Požáry	Czech Republic	Europe	50	14.4	Silurian	Přidoli			422.278	17.69	33.295	Conodont	37.5144	37.9181	38.6189	39.8342	41.0512	41.7815	42.1342	1.17953	Joachimski et al., 2009
D1-3-577	CZ 440	Požáry	Czech Republic	Europe	50	14.4	Silurian	Přidoli			422.389	17.27	35.185	Conodont	39.1706	39.5319	40.2977	41.609	42.9206	43.7091	44.0532	1.26307	Joachimski et al., 2009
D1-3-578	CZ 437	Požáry	Czech Republic	Europe	50	14.4	Silurian	Přidoli			422.654	18.07	31.585	Conodont	36.0729	36.4406	37.1222	38.2363	39.3411	40.0264	40.3496	1.07972	Joachimski et al., 2009
D1-3-579	CZ 435	Požáry	Czech Republic	Europe	50	14.4	Silurian	Přidoli			422.779	18.14	31.27	Conodont	35.8222	36.164	36.8243	37.9338	39.068	39.7038	40.0322	1.07581	Joachimski et al., 2009
D1-3-580	CZ 434	Požáry	Czech Republic	Europe	50	14.4	Silurian	Přidoli			422.863	17.69	33.295	Conodont	37.5639	37.9593	38.6536	39.8436	41.0353	41.7401	42.11	1.15704	Joachimski et al., 2009
D1-3-581	CZ 432	Požáry	Czech Republic	Europe	50	14.4	Silurian	Přidoli			422.932	17.77	32.935	Conodont	37.2332	37.6389	38.3099	39.4799	40.6609	41.3691	41.6961	1.13458	Joachimski et al., 2009
D1-3-582	CZ 431	Požáry	Czech Republic	Europe	50	14.4	Silurian	Přidoli			422.96	18.03	31.765	Conodont	36.3158	36.6323	37.2888	38.4125	39.5543	40.2201	40.5329	1.08692	Joachimski et al., 2009
D1-3-583	CZ 430	Požáry	Czech Republic	Europe	50	14.4	Silurian	Ludlow			422.97	18.21	30.955	Conodont	35.5325	35.9033	36.5446	37.6533	38.7653	39.3911	39.7197	1.06377	Joachimski et al., 2009
D1-3-584	CZ 429	Požáry	Czech Republic	Europe	50	14.4	Silurian	Ludlow			422.98	19.11	26.905	Conodont	32.1065	32.3833	32.9214	33.8308	34.7403	35.2935	35.5369	0.881536	Joachimski et al., 2009
D1-3-585	CZ 426	Požáry	Czech Republic	Europe	50	14.4	Silurian	Ludlow			423.01	16.12	40.36	Conodont	43.5837	44.0295	44.914	46.4471	47.9864	48.8656	49.3133	1.47142	Joachimski et al., 2009
D1-3-586	CZ 425	Požáry	Czech Republic	Europe	50	14.4	Silurian	Ludlow			423.03	17.12	35.86	Conodont	39.7033	40.104	40.9103	42.2166	43.5362	44.3198	44.7536	1.27899	Joachimski et al., 2009
D1-3-587	CZ 424	Požáry	Czech Republic	Europe	50	14.4	Silurian	Ludlow			423.04	17.58	33.79	Conodont	37.9986	38.3587	39.0517	40.2864	41.5133	42.2177	42.5674	1.17837	Joachimski et al., 2009
D1-3-588	CZ 422	Požáry	Czech Republic	Europe	50	14.4	Silurian	Ludlow			423.141	17.94	32.17	Conodont	36.6214	36.9724	37.6092	38.761	39.9127	40.6208	40.9501	1.11432	Joachimski et al., 2009
D1-3-589	CZ 420	Požáry	Czech Republic	Europe	50	14.4	Silurian	Ludlow			423.231	18.29	30.595	Conodont	35.2384	35.5546	36.2063	37.2743	38.3585	39.0258	39.3098	1.03818	Joachimski et al., 2009
D1-3-590	CZ 418	Požáry	Czech Republic	Europe	50	14.4	Silurian	Ludlow			423.351	18.27	30.685	Conodont	35.3451	35.6636	36.3045	37.3875	38.452	39.0892	39.3994	1.03737	Joachimski et al., 2009
D1-3-591	CZ 416	Požáry	Czech Republic	Europe	50	14.4	Silurian	Ludlow	Ludlow		423.452	17.79	32.845	Conodont	37.1967	37.5501	38.2215	39.4099	40.6069	41.2818	41.6357	1.1411	Joachimski et al., 2009
D1-3-592	CZ 415	Požáry	Czech Republic	Europe	50	14.4	Silurian	Ludlow	Ludlow		423.472	18.49	29.695	Conodont	34.4896	34.7939	35.4003	36.4472	37.4902	38.0998	38.3881	1.00356	Joachimski et al., 2009
D1-3-593	CZ 414	Požáry	Czech Republic	Europe	50	14.4	Silurian	Ludlow	Ludlow		423.522	18.61	29.155	Conodont	33.9681	34.2658	34.8964	35.9306	36.9567	37.5302	37.8419	0.99386	Joachimski et al., 2009
D1-3-594	CZ 413	Požáry	Czech Republic	Europe	50	14.4	Silurian	Ludlow	Ludlow		423.552	18.63	29.065	Conodont	33.9134	34.2316	34.8295	35.8539	36.8888	37.4661	37.7647	0.981201	Joachimski et al., 2009
D1-3-595	CZ 412	Požáry	Czech Republic	Europe	50	14.4	Silurian	Ludlow	Ludlow		423.602	18.76	28.48	Conodont	33.444	33.7467	34.3297	35.3172	36.3116	36.8829	37.168	0.958082	Joachimski et al., 2009
D1-3-596	CZ 411	Požáry	Czech Republic	Europe	50	14.4	Silurian	Ludlow	Ludlow		423.713	18.1	31.45	Conodont	36.0214	36.3573	36.9849	38.0991	39.2019	39.8553	40.1967	1.07155	Joachimski et al., 2009
D1-3-597	CZ 410	Požáry	Czech Republic	Europe	50	14.4	Silurian	Ludlow	Ludlow		423.773	18.59	29.245	Conodont	34.0956	34.3986	35.0283	36.0422	37.0588	37.6719	38.0105	0.988328	Joachimski et al., 2009
D1-3-598	CZ 409	Požáry	Czech Republic	Europe	50	14.4	Silurian	Ludlow	Ludlow		423.813	17.88	32.44	Conodont	36.8698	37.2188	37.8715	39.035	40.1988	40.9031	41.2243	1.12075	Joachimski et al., 2009
D1-3-599	CZ 408	Požáry	Czech Republic	Europe	50	14.4	Silurian	Ludlow	Ludlow		423.873	17.3	35.05	Conodont	39.0113	39.3992	40.167	41.459	42.7436	43.5188	43.8705	1.24421	Joachimski et al., 2009
D1-3-600	CZ 407	Požáry	Czech Republic	Europe	50	14.4	Silurian	Ludlow	Ludlow		423.924	17.95	32.125	Conodont	36.5211	36.9134	37.5967	38.725	39.8717	40.5725	40.94	1.1123	Joachimski et al., 2009
D1-3-601	CZ 406	Požáry	Czech Republic	Europe	50	14.4	Silurian	Ludlow	Ludlow		423.974	17.86	32.53	Conodont	36.8596	37.2096	37.9309	39.1164	40.3085	40.9923	41.338	1.14348	Joachimski et al., 2009
D1-3-602	CZ 405	Požáry	Czech Republic	Europe	50	14.4	Silurian	Ludlow	Ludlow		424.014	17.11	35.905	Conodont	39.7596	40.1596	40.9303	42.2579	43.6026	44.3665	44.7688	1.28857	Joachimski et al., 2009
D1-3-603	CZ 401	Požáry	Czech Republic	Europe	50	14.4	Silurian	Ludlow	Ludlow		424.275	17.14	35.77	Conodont	39.591	40.0152	40.8013	42.1259	43.4691	44.2319	44.6648	1.28423	Joachimski et al., 2009
D1-3-604	BHE 95-5C	Iowa, Bird Hill East	USA	USA	42	-93	Devonian	Frasnian		late rhenana	374.456	18.5	29.65	Conodont	34.4687	34.7746	35.369	36.4078	37.4353	38.0512	38.3861	1.00071	Joachimski et al., 2009
D1-3-605	BHE 95-3C	Iowa, Bird Hill East	USA	USA	42	-93	Devonian	Frasnian		early rhenana	374.524	18.4	30.1	Conodont	34.8446	35.1393	35.751	36.8255	37.8913	38.5094	38.8192	1.02755	Joachimski et al., 2009
D1-3-606	BHE 95-2C	Iowa, Bird Hill East	USA	USA	42	-93	Devonian	Frasnian		early rhenana	374.601	18.2	31	Conodont	35.6419	35.9535	36.5785	37.68	38.7692	39.4275	39.7392	1.05302	Joachimski et al., 2009
D1-3-607	HG-26	Iowa, Hackberry Grove	USA	USA	42	-93	Devonian	Frasnian		early rhenana	374.978	18	31.9	Conodont	36.2858	36.6733	37.3716	38.4885	39.5976	40.3197	40.6698	1.09613	Joachimski et al., 2009
D1-3-608	HG-21	Iowa, Hackberry Grove	USA	USA	42	-93	Devonian	Frasnian		early rhenana	375.385	18.7	28.75	Conodont	33.6821	33.9917	34.5704	35.5628	36.5466	37.1403	37.4032	0.956416	Joachimski et al., 2009
D1-3-609	HG-18	Iowa, Hackberry Grove	USA	USA	42	-93	Devonian	Frasnian		jamieae	375.51	18.4	30.1	Conodont	34.8131	35.156	35.7637	36.8239	37.8766	38.4821	38.8084	1.02115	Joachimski et al., 2009
D1-3-610	HG-12	Iowa, Hackberry Grove	USA	USA	42	-93	Devonian	Frasnian		jamieae	376.197	18.8	28.3	Conodont	33.3005	33.6067	34.1951	35.1561	36.1337	36.6908	36.9859	0.932934	Joachimski et al., 2009
D1-3-611	WQ 90-7+8	Iowa, Williams Quarry	USA	USA	42	-93	Devonian	Frasnian		punctata	378.829	19	27.4	Conodont	32.4865	32.8004	33.3464	34.2881	35.2325	35.7948	36.09	0.911731	Joachimski et al., 2009
D1-3-612	WQ 90-5+6	Iowa, Williams Quarry	USA	USA	42	-93	Devonian	Frasnian		punctata	378.878	20.2	22	Conodont	27.9493	28.1361	28.5526	29.2372	29.9195	30.3255	30.5246	0.662743	Joachimski et al., 2009
D1-3-613	WQ 90-4	Iowa, Williams Quarry	USA	USA	42	-93	Devonian	Frasnian		punctata	378.907	19.2	26.5	Conodont	31.7862	32.0475	32.5527	33.4556	34.3572	34.8958	35.175	0.868121	Joachimski et al., 2009
D1-3-614	WQ 90-2	Iowa, Williams Quarry	USA	USA	42	-93	Devonian	Frasnian		punctata	379.091	20.1	22.45	Conodont	28.3413	28.5558	28.9592	29.6569	30.3557	30.7743	30.9724	0.677097	Joachimski et al., 2009
D1-3-615	BQ-18C	Iowa, Buffaly Quarry	USA	USA	42	-93	Devonian	Frasnian		late falsiovalis	380.948	19	27.4	Conodont	32.5253	32.8472	33.3707	34.3032	35.2234	35.7633	36.0788	0.899065	Joachimski et al., 2009
D1-3-616	BQ-14C	Iowa, Buffaly Quarry	USA	USA	42	-93	Devonian	Frasnian		late falsiovalis	381.8	18.6	29.2	Conodont	34.0818	34.3938	34.9797	35.9938	37.0069	37.5979	37.9416	0.980655	Joachimski et al., 2009
D1-3-617	BQ-11C	Iowa, Buffaly Quarry	USA	USA	42	-93	Devonian	Frasnian		early falsiovalis	382.516	19.3	26.05	Conodont	31.3829	31.6336	32.1674	33.0359	33.8954	34.4184	34.6729	0.838715	Joachimski et al., 2009
D1-3-618	BQ-10C	Iowa, Buffaly Quarry	USA	USA	42	-93	Devonian	Givetian		norrisi	382.713	19	27.4	Conodont	32.5334	32.8027	33.3492	34.294	35.2219	35.7563	36.0416	0.899001	Joachimski et al., 2009
D1-3-619	BQ-9C	Iowa, Buffaly Quarry	USA	USA	42	-93	Devonian	Givetian		norrisi	382.744	19.4	25.6	Conodont	31.0249	31.2661	31.7792	32.6143	33.454	33.9737	34.2582	0.821732	Joachimski et al., 2009
D1-3-620	BQ-8C	Iowa, Buffaly Quarry	USA	USA	42	-93	Devonian	Givetian		norrisi	382.767	19.2	26.5	Conodont	31.8037	32.0694	32.5732	33.4671	34.3426	34.8779	35.1526	0.855834	Joachimski et al., 2009
D1-3-621	BQ-5C	Iowa, Buffaly Quarry	USA	USA	42	-93	Devonian	Givetian		late disparilis	382.86	19.6	24.7	Conodont	30.24	30.4669	30.9507	31.7575	32.5615	33.0246	33.2845	0.773211	Joachimski et al., 2009
D1-3-622	BQ-4C	Iowa, Buffaly Quarry	USA	USA	42	-93	Devonian	Givetian		late disparilis	382.868	19.3	26.05	Conodont	31.3779	31.6251	32.1386	33.0199	33.8989	34.4189	34.7049	0.847521	Joachimski et al., 2009
D1-3-623	DQ 83-20C	Iowa, Buffaly Quarry	USA	USA	42	-93	Devonian	Givetian		early disparilis	383.154	18.6	29.2	Conodont	34.0801	34.3839	34.9689	35.9774	36.9869	37.5763	37.8774	0.971224	Joachimski et al., 2009
D1-3-624	DQ 83-16C	Iowa, Buffaly Quarry	USA	USA	42	-93	Devonian	Givetian		early disparilis	383.239	18.1	31.45	Conodont	35.996	36.351	36.9789	38.0972	39.1993	39.855	40.1902	1.0684	Joachimski et al., 2009
D1-3-625	PWW-8C	Iowa, IPSCO Well	USA	USA	42	-93	Devonian	Givetian		early disparilis	383.239	19.9	23.35	Conodont	29.0878	29.3162	29.7482	30.5038	31.2564	31.6916	31.9384	0.724351	Joachimski et al., 2009
D1-3-626	DQ 83-14C	Iowa, Buffaly Quarry	USA	USA	42	-93	Devonian	Givetian		late christatus-hermanni	383.301	18	31.9	Conodont	36.385	36.7236	37.3746	38.5328	39.676	40.37	40.7084	1.11072	Joachimski et al., 2009
D1-3-627	PWW-7C	Iowa, IPSCO Well	USA	USA	42	-93	Devonian	Givetian		late christatus-hermanni	383.402	18.8	28.3	Conodont	33.2901	33.5581	34.1739	35.1544	36.1494	36.7224	37.0106	0.947661	Joachimski et al., 2009
D1-3-628	DQ 83-11C	Iowa, Buffaly Quarry	USA	USA	42	-93	Devonian	Givetian		late christatus-hermanni	383.41	17.9	32.35	Conodont	36.7212	37.0758	37.7632	38.914	40.0772	40.7553	41.0908	1.12062	Joachimski et al., 2009
D1-3-629	DQ 83-10C	Iowa, Buffaly Quarry	USA	USA	42	-93	Devonian	Givetian		early christatus-hermanni	383.441	18.9	27.85	Conodont	32.9076	33.1918	33.7684	34.7136	35.6686	36.1824	36.4785	0.913075	Joachimski et al., 2009
D1-3-630	PWW-6C	Iowa, IPSCO Well	USA	USA	42	-93	Devonian	Givetian		early christatus-hermanni	383.448	18.6	29.2	Conodont	34.0991	34.4028	35.0066	36.0044	37.0037	37.6035	37.9083	0.973141	Joachimski et al., 2009
D1-3-631	DQ 83-9C	Iowa, Buffaly Quarry	USA	USA	42	-93	Devonian	Givetian		early christatus-hermanni	383.472	18.8	28.3	Conodont	33.3417	33.6129	34.2051	35.1553	36.1146	36.6989	36.981	0.931027	Joachimski et al., 2009
D1-3-632	PWW-5C	Iowa, IPSCO Well	USA	USA	42	-93	Devonian	Givetian		early christatus-hermanni	383.479	18.4	30.1	Conodont	34.8082	35.1397	35.7995	36.8354	37.8896	38.5073	38.8157	1.01798	Joachimski et al., 2009
D1-3-633	PWW-4C	Iowa, IPSCO Well	USA	USA	42	-93	Devonian	Givetian		early christatus-hermanni	383.487	18.2	31	Conodont	35.5943	35.909	36.5723	37.6758	38.7792	39.4337	39.7744	1.06655	Joachimski et al., 2009
D1-3-634	DQ 83-7C	Iowa, Buffaly Quarry	USA	USA	42	-93	Devonian	Givetian		early christatus-hermanni	383.495	18	31.9	Conodont	36.3811	36.715	37.3969	38.5226	39.6491	40.3109	40.6729	1.08746	Joachimski et al., 2009
D1-3-635	DQ 83-6C	Iowa, Buffaly Quarry	USA	USA	42	-93	Devonian	Givetian		early christatus-hermanni	383.51	18.1	31.45	Conodont	35.9521	36.2933	36.9413	38.0977	39.1956	39.871	40.2146	1.08609	Joachimski et al., 2009
D1-3-636	DQ 83-4C	Iowa, Buffaly Quarry	USA	USA	42	-93	Devonian	Givetian		early christatus-hermanni	383.518	18	31.9	Conodont	36.3613	36.7211	37.373	38.5213	39.6758	40.3517	40.7154	1.10497	Joachimski et al., 2009
D1-3-637	PWW-3C	Iowa, IPSCO Well	USA	USA	42	-93	Devonian	Givetian		early christatus-hermanni	383.518	17.9	32.35	Conodont	36.7149	37.09	37.7729	38.925	40.0949	40.7903	41.1407	1.12929	Joachimski et al., 2009
D1-3-638	PWW-2C	Iowa, IPSCO Well	USA	USA	42	-93	Devonian	Givetian		early christatus-hermanni	383.533	17.7	33.25	Conodont	37.566	37.9266	38.6178	39.7925	40.9787	41.6681	42.0451	1.14371	Joachimski et al., 2009
D1-3-639	PWW-1C	Iowa, IPSCO Well	USA	USA	42	-93	Devonian	Givetian		early christatus-hermanni	383.549	19.2	26.5	Conodont	31.7435	32.0328	32.5659	33.4602	34.3549	34.8667	35.1642	0.866111	Joachimski et al., 2009

## Sheet: D4-D5
										SST (℃)
No.	Sample	Conodont taxa	Age (Ma)	δ18OPO4	T (℃)	1σ	n	Position	Conodont zones	0.025	0.05	0.15	mean	0.85	0.95	0.975	SD	References
D4-5-001	FA-63	Palmatolepis spp.	369.5	18.2	31	0.04	2	4996	L. Pa. crepida	35.6246	35.9499	36.572	37.6822	38.7837	39.428	39.7856	1.06226	Huang et al., 2018
D4-5-002	FA-60	Palmatolepis spp.	370	18.2	31	0.37	3	4712	U. Pa. triangularis	35.585	35.9052	36.567	37.667	38.7613	39.4116	39.7368	1.06144	Huang et al., 2018
D4-5-003	FA-59	Palmatolepis spp.	370.188	17.7	33.25	0.27	2	4548	U. Pa. triangularis	37.4849	37.9108	38.6136	39.8136	41.0335	41.6994	42.0635	1.16009	Huang et al., 2018
D4-5-004	FA-58	Palmatolepis spp.	370.483	18.1	31.45	0.03	2	4291	U. Pa. triangularis	35.9863	36.3441	36.9818	38.0867	39.2079	39.8585	40.1998	1.07575	Huang et al., 2018
D4-5-005	FA-57	Palmatolepis spp.	370.525	18.3	30.55	0.27	2	4255	U. Pa. triangularis	35.1872	35.525	36.1498	37.2492	38.3441	38.9746	39.2879	1.05258	Huang et al., 2018
D4-5-006	FA-56	Palmatolepis spp.	370.736	18.2	31	0.17	3	4071	U. Pa. triangularis	35.6042	35.9277	36.5786	37.6758	38.7581	39.4141	39.7642	1.06071	Huang et al., 2018
D4-5-007	FA-55	Palmatolepis spp.	370.837	18.1	31.45	0.1	3	3983	U. Pa. triangularis	35.991	36.3144	36.981	38.1012	39.2253	39.8833	40.2057	1.08373	Huang et al., 2018
D4-5-008	FA-54	Palmatolepis spp.	370.986	17.7	33.25	0.35	2	3853	U. Pa. triangularis	37.5089	37.8818	38.5664	39.7802	40.9787	41.7439	42.0536	1.16027	Huang et al., 2018
D4-5-009	FA-53	Palmatolepis spp.	371.051	18.3	30.55	--	1	3797	U. Pa. triangularis	35.234	35.5511	36.1742	37.2513	38.3232	38.9995	39.3174	1.04177	Huang et al., 2018
D4-5-010	FA-52	Palmatolepis spp.	371.151	18.1	31.45	0.12	3	3710	U. Pa. triangularis	35.9717	36.3355	36.9881	38.1133	39.234	39.8753	40.2234	1.0796	Huang et al., 2018
D4-5-011	FA-51	Palmatolepis spp.	371.253	17.8	32.8	0.08	2	3621	U. Pa. triangularis	37.1617	37.5024	38.1766	39.3757	40.5579	41.2836	41.6506	1.1474	Huang et al., 2018
D4-5-012	FA-50	Palmatolepis spp.	371.402	17.6	33.7	0.08	3	3491	U. Pa. triangularis	37.8133	38.2044	38.9612	40.1775	41.3875	42.1337	42.5505	1.18458	Huang et al., 2018
D4-5-013	FA-49	Palmatolepis spp.	371.573	17.8	32.8	0.15	3	3342	U. Pa. triangularis	37.1024	37.4994	38.1876	39.368	40.5545	41.2469	41.5735	1.14027	Huang et al., 2018
D4-5-014	FA-48	Palmatolepis spp.	371.69	17.9	32.35	0.06	3	3240	M. Pa. triangularis	36.7941	37.109	37.7986	38.956	40.1113	40.8099	41.1458	1.11936	Huang et al., 2018
D4-5-015	FA-47	Palmatolepis spp.	371.805	18.4	30.1	0.04	3	3140	M. Pa. triangularis	34.8476	35.1799	35.7815	36.8298	37.8779	38.4641	38.7907	1.00715	Huang et al., 2018
D4-5-016	FA-46	Palmatolepis spp.	371.926	18.9	27.85	0.07	3	3035	M. Pa. triangularis	32.9185	33.2297	33.7884	34.7291	35.6699	36.2045	36.4796	0.909334	Huang et al., 2018
D4-5-017	FA-45	Palmatolepis spp.	371.937	18.6	29.2	0.09	3	3025	M. Pa. triangularis	34.0878	34.3808	34.9728	35.9984	37.0434	37.6181	37.9286	0.987746	Huang et al., 2018
D4-5-018	FA-44	Palmatolepis spp.	371.998	18.3	30.55	0.04	2	2972	M. Pa. triangularis	35.2255	35.5649	36.181	37.2736	38.3617	38.9913	39.2948	1.04644	Huang et al., 2018
D4-5-019	FA-43	Palmatolepis spp.	372.05	18.5	29.65	0.02	3	2927	M. Pa. triangularis	34.477	34.7947	35.4065	36.4271	37.4671	38.0694	38.3673	0.992487	Huang et al., 2018
D4-5-020	FA-42	Palmatolepis spp.	372.076	18.6	29.2	0.17	3	2904	M. Pa. triangularis	34.0661	34.3631	34.9739	35.9848	36.9984	37.6153	37.9237	0.977259	Huang et al., 2018
D4-5-021	FA-42	Polygnathus spp.	372.076	19.2	26.5	0.06	3	2904	M. Pa. triangularis	31.8042	32.0414	32.5529	33.4481	34.3566	34.855	35.1212	0.860998	Huang et al., 2018
D4-5-022	FA-42	Icriodus spp.	372.076	18.8	28.3	0.04	2	2904	M. Pa. triangularis	33.2984	33.6225	34.1982	35.1504	36.1173	36.6672	36.9382	0.932019	Huang et al., 2018
D4-5-023	FA-41	Palmatolepis spp.	372.116	18	31.9	0.12	3	2869	M. Pa. triangularis	36.3702	36.7038	37.374	38.501	39.6314	40.3011	40.6581	1.09043	Huang et al., 2018
D4-5-024	FA-41	Polygnathus spp.	372.116	18.7	28.75	0.01	2	2869	M. Pa. triangularis	33.6713	33.9766	34.5696	35.5535	36.5302	37.1426	37.4123	0.951719	Huang et al., 2018
D4-5-025	FA-41	Icriodus spp.	372.116	18.9	27.85	0.18	2	2869	M. Pa. triangularis	32.9177	33.2083	33.7611	34.7222	35.6877	36.2509	36.5376	0.927929	Huang et al., 2018
D4-5-026	FA-40T	Palmatolepis spp.	372.143	18	31.9	0.17	2	2846	L. Pa. triangularis	36.3303	36.6605	37.3653	38.5086	39.6577	40.3339	40.6887	1.10595	Huang et al., 2018
D4-5-027	FA-40S	Palmatolepis spp.	372.151	18.6	29.2	0.09	2	2839	L. Pa. triangularis	34.1263	34.3885	34.983	35.995	37.0132	37.5933	37.8548	0.96687	Huang et al., 2018
D4-5-028	FA-40R	Palmatolepis spp.	372.161	18.5	29.65	0.14	2	2830	L. Pa. triangularis	34.443	34.7583	35.3681	36.402	37.4403	38.0746	38.3672	0.997317	Huang et al., 2018
D4-5-029	FA-40Q	Palmatolepis spp.	372.168	18.5	29.65	0.13	2	2824	L. Pa. triangularis	34.4429	34.7535	35.3675	36.4066	37.4535	38.0456	38.3334	1.00217	Huang et al., 2018
D4-5-030	FA-40P	Palmatolepis spp.	372.176	18.5	29.65	0.12	2	2817	L. Pa. triangularis	34.4386	34.7694	35.3623	36.4056	37.4287	38.0358	38.3197	0.995462	Huang et al., 2018
D4-5-031	FA-40P	Icriodus spp.	372.176	19	27.4	0.27	3	2817	L. Pa. triangularis	32.5468	32.816	33.3618	34.2959	35.2215	35.7936	36.0941	0.9043	Huang et al., 2018
D4-5-032	FA-40O	Palmatolepis spp.	372.187	18.4	30.1	0.02	2	2807	L. Pa. triangularis	34.8665	35.1847	35.805	36.8528	37.9028	38.5091	38.8465	1.01294	Huang et al., 2018
D4-5-033	FA-40O	Icriodus spp.	372.187	19.2	26.5	0.06	3	2807	L. Pa. triangularis	31.7802	32.0345	32.5603	33.4545	34.3482	34.8927	35.1655	0.86779	Huang et al., 2018
D4-5-034	FA-40N	Palmatolepis spp.	372.193	18.5	29.65	0.08	2	2802	L. Pa. triangularis	34.4671	34.7471	35.3696	36.4099	37.4503	38.0601	38.3532	0.998852	Huang et al., 2018
D4-5-035	FA-40N	Icriodus spp.	372.193	19	27.4	0.2	3	2802	L. Pa. triangularis	32.5513	32.8372	33.3698	34.3062	35.2285	35.7884	36.0286	0.891343	Huang et al., 2018
D4-5-036	FA-40M	Palmatolepis spp.	372.2	19.2	26.5	0.3	2	2796	L. Pa. triangularis	31.7075	32.0031	32.5563	33.4496	34.3548	34.8779	35.1356	0.869058	Huang et al., 2018
D4-5-037	FA-40M	Icriodus spp.	372.2	19.4	25.6	0.07	3	2796	L. Pa. triangularis	30.9947	31.2627	31.7625	32.614	33.4569	33.9554	34.1943	0.816746	Huang et al., 2018
D4-5-038	FA-40K	Palmatolepis spp.	372.216	18.9	27.85	0.14	2	2776	Pa. linguiformis	32.933	33.211	33.7713	34.7285	35.6725	36.2549	36.5661	0.919516	Huang et al., 2018
D4-5-039	FA-40J	Palmatolepis spp.	372.224	19.2	26.5	0	1	2766	Pa. linguiformis	31.7857	32.0313	32.5794	33.4622	34.3538	34.8721	35.1354	0.859617	Huang et al., 2018
D4-5-040	FA-40I	Palmatolepis spp.	372.233	18.6	29.2	0.09	3	2755	Pa. linguiformis	34.0582	34.3313	34.9424	35.9725	36.9998	37.5997	37.908	0.98756	Huang et al., 2018
D4-5-041	FA-40I	Polygnathus spp.	372.233	19	27.4	0.07	3	2755	Pa. linguiformis	32.5102	32.8192	33.3773	34.3005	35.2337	35.7883	36.0597	0.89765	Huang et al., 2018
D4-5-042	FA-40H	Palmatolepis spp.	372.242	18.1	31.45	0.08	2	2744	Pa. linguiformis	36.0041	36.3457	36.9977	38.1228	39.2434	39.9025	40.2377	1.08218	Huang et al., 2018
D4-5-043	FA-40G	Palmatolepis spp.	372.25	18.8	28.3	0.12	2	2734	Pa. linguiformis	33.315	33.6108	34.1708	35.143	36.1131	36.67	36.9556	0.935778	Huang et al., 2018
D4-5-044	FA-40F	Palmatolepis spp.	372.26	18.4	30.1	0.34	3	2722	Pa. linguiformis	34.8319	35.1727	35.7769	36.8347	37.8911	38.5294	38.8562	1.01654	Huang et al., 2018
D4-5-045	FA-40E	Palmatolepis spp.	372.267	17.9	32.35	0.05	2	2713	Pa. linguiformis	36.7588	37.0914	37.745	38.9374	40.1055	40.7826	41.1362	1.12191	Huang et al., 2018
D4-5-046	FA-40D	Palmatolepis spp.	372.28	17.7	33.25	0.12	3	2697	Pa. linguiformis	37.5225	37.8967	38.5738	39.7793	40.9881	41.7029	42.028	1.15649	Huang et al., 2018
D4-5-047	FA-40C	Palmatolepis spp.	372.284	18.2	31	0.09	2	2692	Pa. linguiformis	35.5899	35.9361	36.5628	37.6826	38.7986	39.4409	39.75	1.06632	Huang et al., 2018
D4-5-048	FA-40B	Palmatolepis spp.	372.287	18.2	31	0.1	2	2688	Pa. linguiformis	35.592	35.9401	36.5712	37.665	38.7641	39.3967	39.7188	1.05487	Huang et al., 2018
D4-5-049	FA-40A	Palmatolepis spp.	372.294	18.1	31.45	0.01	2	2679	Pa. linguiformis	36.0019	36.3394	37.0002	38.1091	39.2245	39.8759	40.2119	1.07502	Huang et al., 2018
D4-5-050	FA-39B	Palmatolepis spp.	372.306	17.3	35.05	0.1	2	2664	Pa. linguiformis	39.0583	39.4622	40.1778	41.482	42.7536	43.5266	43.9268	1.24422	Huang et al., 2018
D4-5-051	FA-39A	Palmatolepis spp.	372.328	18.5	29.65	0.29	2	2637	Pa. linguiformis	34.4495	34.7418	35.3928	36.4114	37.4538	38.0483	38.3544	0.998936	Huang et al., 2018
D4-5-052	Y38F	Palmatolepis spp.	372.339	18.9	27.85	0.04	2	2623	Pa. linguiformis	32.9243	33.2194	33.7838	34.7228	35.6754	36.2308	36.5253	0.915863	Huang et al., 2018
D4-5-053	Y38F	Polygnathus spp.	372.339	19	27.4	0.06	3	2623	Pa. linguiformis	32.5127	32.8077	33.3653	34.2971	35.2305	35.8009	36.0401	0.904243	Huang et al., 2018
D4-5-054	Y38F	Ramiform	372.339	19.3	26.05	0.29	3	2623	Pa. linguiformis	31.3468	31.6218	32.1527	33.0343	33.914	34.4261	34.6749	0.844543	Huang et al., 2018
D4-5-055	FA-38	Palmatolepis spp.	372.392	17.2	35.5	--	1	2557	Pa. linguiformis	39.4009	39.7881	40.567	41.8947	43.2318	43.9808	44.3557	1.2766	Huang et al., 2018
D4-5-056	FA-37	Palmatolepis spp.	372.414	17.6	33.7	0.06	2	2530	Pa. linguiformis	37.9189	38.2688	38.9786	40.2051	41.4225	42.1058	42.5011	1.17877	Huang et al., 2018
D4-5-057	FA-36	Palmatolepis spp.	372.509	18.6	29.2	0.05	2	2412	Pa. linguiformis	34.0062	34.3459	34.9803	35.9906	37.0055	37.6203	37.9382	0.989997	Huang et al., 2018
D4-5-058	FA-35	Palmatolepis spp.	372.525	17.9	32.35	0.08	3	2392	Pa. linguiformis	36.7673	37.1231	37.7715	38.9475	40.1175	40.7798	41.1677	1.12073	Huang et al., 2018
D4-5-059	FA-33	Palmatolepis spp.	372.547	17.9	32.35	0.2	3	2365	Pa. linguiformis	36.7438	37.0908	37.7505	38.915	40.081	40.7777	41.1221	1.12224	Huang et al., 2018
D4-5-060	FA-32	Ramiform	372.56	18.6	29.2	0.16	4	2349	Pa. linguiformis	34.0628	34.3745	34.9654	35.9811	36.9877	37.6152	37.9142	0.980359	Huang et al., 2018
D4-5-061	FA-31	Palmatolepis spp.	372.569	18.6	29.2	0.06	3	2337	Pa. linguiformis	34.0513	34.3666	34.9759	35.9871	36.9999	37.633	37.9523	0.987372	Huang et al., 2018
D4-5-062	FA-30	Palmatolepis spp.	372.631	17.2	35.5	0.03	2	2260	Pa. linguiformis	39.4209	39.8118	40.6112	41.9001	43.1964	43.9542	44.3578	1.25868	Huang et al., 2018
D4-5-063	FA-30	Polygnathus spp.	372.631	18.7	28.75	0.04	2	2260	Pa. linguiformis	33.6667	33.9665	34.5651	35.5597	36.5598	37.1548	37.4508	0.961574	Huang et al., 2018
D4-5-064	FA-30	Ramiform	372.631	19	27.4	0.2	2	2260	Pa. linguiformis	32.5738	32.8476	33.37	34.3128	35.2433	35.8134	36.12	0.904957	Huang et al., 2018
D4-5-065	FA-29	Palmatolepis spp.	372.665	18.4	30.1	0	2	2218	Pa. linguiformis	34.8304	35.1276	35.761	36.8185	37.8851	38.5274	38.8643	1.02298	Huang et al., 2018
D4-5-066	FA-28	Palmatolepis spp.	372.689	18	31.9	0.06	2	2188	Pa. linguiformis	36.3889	36.7367	37.4005	38.5416	39.6989	40.361	40.7648	1.10782	Huang et al., 2018
D4-5-067	FA-27B	Palmatolepis spp.	372.697	17.8	32.8	0.27	2	2178	Pa. linguiformis	37.1206	37.4657	38.2009	39.3583	40.526	41.2186	41.5462	1.13603	Huang et al., 2018
D4-5-068	FA-27B	Polygnathus spp.	372.697	18.1	31.45	0.09	3	2178	Pa. linguiformis	35.9929	36.3159	36.9709	38.1063	39.2333	39.9148	40.2294	1.08989	Huang et al., 2018
D4-5-069	FA-27A	Palmatolepis spp.	372.742	17.9	32.35	0.04	3	2123	Pa. linguiformis	36.772	37.1112	37.7718	38.9449	40.125	40.8051	41.1249	1.12657	Huang et al., 2018
D4-5-070	Y26A	Palmatolepis spp.	372.786	18.2	31	0.1	2	2068	Pa. linguiformis	35.6099	35.9401	36.5792	37.6859	38.7735	39.4008	39.7338	1.05718	Huang et al., 2018
D4-5-071	FA-25	Palmatolepis spp.	372.836	17.4	34.6	0.17	2	2006	Pa. linguiformis	38.7163	39.0603	39.773	41.045	42.3024	43.0328	43.435	1.21036	Huang et al., 2018
D4-5-072	FA-24	Palmatolepis spp.	372.871	18.2	31	0.1	2	1963	Pa. linguiformis	35.6634	35.9831	36.6107	37.681	38.7651	39.414	39.7097	1.04423	Huang et al., 2018
D4-5-073	FA-23	Palmatolepis spp.	372.894	18.1	31.45	0.1	3	1934	Pa. linguiformis	36.027	36.3458	36.982	38.1034	39.2072	39.8602	40.2028	1.07548	Huang et al., 2018
D4-5-074	FA-22	Palmatolepis spp.	372.922	18.1	31.45	0.12	2	1899	Pa. linguiformis	35.9122	36.2813	36.948	38.0752	39.189	39.8456	40.162	1.08494	Huang et al., 2018
D4-5-075	FA-21	Palmatolepis spp.	372.949	18.9	27.85	0.06	2	1866	Pa. linguiformis	32.9237	33.2001	33.7618	34.714	35.657	36.2389	36.5036	0.91675	Huang et al., 2018
D4-5-076	FA-20	Palmatolepis spp.	372.963	17.4	34.6	0.11	3	1848	Pa. linguiformis	38.7043	39.0918	39.7915	41.0639	42.3312	43.0412	43.4251	1.21755	Huang et al., 2018
D4-5-077	FA-19	Palmatolepis spp.	372.973	18.1	31.45	0.06	3	1836	Pa. linguiformis	35.9543	36.3	36.9789	38.0828	39.2013	39.8761	40.2371	1.0827	Huang et al., 2018
D4-5-078	FA-18	Palmatolepis spp.	372.991	19	27.4	0.17	2	1814	Pa. linguiformis	32.5437	32.821	33.378	34.3035	35.2317	35.7843	36.077	0.899084	Huang et al., 2018
D4-5-079	FA-17	Palmatolepis spp.	373.013	18	31.9	0.2	3	1786	Pa. linguiformis	36.3126	36.7167	37.3895	38.5033	39.6322	40.3147	40.6511	1.09431	Huang et al., 2018
D4-5-080	FA-16	Palmatolepis spp.	373.019	18.3	30.55	0.4	3	1778	Pa. linguiformis	35.2391	35.5532	36.1953	37.2739	38.3611	39.0061	39.3292	1.04329	Huang et al., 2018
D4-5-081	FA-15	Palmatolepis spp.	373.065	18.3	30.55	0.05	2	1722	Pa. linguiformis	35.2291	35.5392	36.1836	37.2618	38.3277	38.9694	39.274	1.03628	Huang et al., 2018
D4-5-082	FA-14	Palmatolepis spp.	373.096	18.3	30.55	0.32	2	1683	Pa. linguiformis	35.211	35.5585	36.1639	37.2613	38.3552	38.9832	39.3058	1.05177	Huang et al., 2018
D4-5-083	FA-13	Palmatolepis spp.	373.1	18.3	30.55	0.03	2	1678	Pa. linguiformis	35.2156	35.5295	36.1596	37.2389	38.3123	38.9265	39.2255	1.02563	Huang et al., 2018
D4-5-084	FA-12	Palmatolepis spp.	373.18	17.7	33.25	0.39	2	1579	U. Pa. rhenana	37.5224	37.8863	38.591	39.7759	40.9795	41.6872	42.062	1.15467	Huang et al., 2018
D4-5-085	Y12C	Palmatolepis spp.	373.191	18.2	31	0.26	3	1565	U. Pa. rhenana	35.5692	35.926	36.5688	37.6725	38.7584	39.4284	39.729	1.06081	Huang et al., 2018
D4-5-086	FA-11B	Palmatolepis spp.	373.299	18.1	31.45	0.17	3	1431	U. Pa. rhenana	35.9723	36.3176	36.9556	38.0807	39.1823	39.8536	40.2395	1.08091	Huang et al., 2018
D4-5-087	FA-10	Palmatolepis spp.	373.377	18.8	28.3	0.24	3	1334	U. Pa. rhenana	33.2956	33.5728	34.1458	35.1317	36.1135	36.6995	37.0103	0.948907	Huang et al., 2018
D4-5-088	FH-10	Palmatolepis spp.	373.453	18.7	28.75	0.19	2	1240	U. Pa. rhenana	33.6595	33.9615	34.5599	35.5542	36.5648	37.122	37.4226	0.963045	Huang et al., 2018
D4-5-089	FA-9	Palmatolepis spp.	373.505	18.4	30.1	0.18	2	1175	U. Pa. rhenana	34.7895	35.1228	35.7393	36.8198	37.8978	38.4943	38.8249	1.02915	Huang et al., 2018
D4-5-090	FA-8	Palmatolepis spp.	373.533	18.1	31.45	--	1	1140	U. Pa. rhenana	35.9796	36.3136	36.9817	38.0968	39.2067	39.8819	40.194	1.07422	Huang et al., 2018
D4-5-091	Y8A	Palmatolepis spp.	373.589	18	31.9	0.2	2	1070	U. Pa. rhenana	36.3946	36.7368	37.3995	38.5213	39.6341	40.3319	40.6575	1.08998	Huang et al., 2018
D4-5-092	FA-7	Palmatolepis spp.	373.622	18.4	30.1	0.01	2	1030	U. Pa. rhenana	34.7834	35.1054	35.7576	36.8201	37.891	38.4802	38.7845	1.02589	Huang et al., 2018
D4-5-093	FH-6	Palmatolepis spp.	373.718	18.1	31.45	0.29	3	910	U. Pa. rhenana	35.9578	36.2889	36.9737	38.0989	39.2237	39.8864	40.2192	1.08993	Huang et al., 2018
D4-5-094	FA-6	Palmatolepis spp.	373.775	18.2	31	0.26	3	840	U. Pa. rhenana	35.5973	35.9154	36.5851	37.6682	38.7621	39.3987	39.7401	1.05601	Huang et al., 2018
D4-5-095	FA-5	Palmatolepis spp.	373.827	18.1	31.45	0.01	2	775	U. Pa. rhenana	36.0025	36.3233	36.9596	38.0867	39.2097	39.8283	40.1623	1.07189	Huang et al., 2018
D4-5-096	FA-4	Palmatolepis spp.	373.902	18.1	31.45	0.09	2	682	U. Pa. rhenana	35.9559	36.3214	36.9798	38.1007	39.2159	39.8642	40.1977	1.07875	Huang et al., 2018
D4-5-097	FH-3	Palmatolepis spp.	373.948	17.8	32.8	0.16	3	625	U. Pa. rhenana	37.1536	37.5039	38.2071	39.375	40.5503	41.2365	41.5964	1.12952	Huang et al., 2018
D4-5-098	FA-3	Palmatolepis spp.	374.056	17.7	33.25	0.3	3	490	U. Pa. rhenana	37.5103	37.8656	38.5714	39.7791	40.9741	41.6193	41.9942	1.14707	Huang et al., 2018
D4-5-099	FA-2	Palmatolepis spp.	374.129	17.9	32.35	0.18	3	400	U. Pa. rhenana	36.7522	37.0871	37.7867	38.9373	40.09	40.7605	41.0767	1.10788	Huang et al., 2018
D4-5-100	FH-2	Palmatolepis spp.	374.197	17.5	34.15	0.16	3	315	U. Pa. rhenana	38.3082	38.6771	39.3956	40.6141	41.8542	42.6051	42.9929	1.19105	Huang et al., 2018
D4-5-101	FH-1B	Palmatolepis spp.	374.246	17.7	33.25	0.03	2	255	U. Pa. rhenana	37.5079	37.8846	38.5846	39.7805	40.9771	41.6679	42.0386	1.15142	Huang et al., 2018
D4-5-102	FH-1A	Palmatolepis spp.	374.322	18.5	29.65	0.05	3	160	U. Pa. rhenana	34.4292	34.7467	35.364	36.402	37.4485	38.0569	38.3625	1.00106	Huang et al., 2018
D4-5-103	FA-1	Palmatolepis spp.	374.394	18.8	28.3	0.15	2	70	U. Pa. rhenana	33.294	33.5995	34.1585	35.1373	36.138	36.6973	37.0139	0.946893	Huang et al., 2018
D4-5-104	FA-0	Palmatolepis spp.	374.443	18.6	29.2	0.04	2	10	U. Pa. rhenana	34.0514	34.379	34.9857	35.9975	37.0134	37.5881	37.9099	0.981632	Huang et al., 2018

## Sheet: C1-2
													SST (℃)
No.	Period	Stage	Location	Location2	Section	Paleolatitude	Paleolongitude	Age (Ma)-2012	δ18Oapatite (‰ VSMOW)	δ18Oapatite (‰ SW)	Type	Taxa	0.025	0.05	0.15	mean	0.85	0.95	0.975	SD	References
C1-2-001	Carboniferous	Tournaisian	Canada	Canada		-3.9	-39.72	349.403	19.29	-0.5	Apatite	Conodont	33.3432	33.6247	34.1812	35.1673	36.1329	36.7052	36.9958	0.938603	Buggisch and Joachimski, 2008
C1-2-002	Carboniferous	Tournaisian	Canada	Canada		-3.9	-39.72	350.181	19.87	-0.5	Apatite	Conodont	30.9888	31.2237	31.7421	32.5953	33.4553	33.9173	34.1729	0.8212	Buggisch and Joachimski, 2008
C1-2-003	Carboniferous	Tournaisian	Canada	Canada		-3.9	-39.72	350.403	19.52	-0.5	Apatite	Conodont	32.5607	32.8462	33.365	34.3007	35.2536	35.7822	36.0683	0.899486	Buggisch and Joachimski, 2008
C1-2-004	Carboniferous	Tournaisian	Canada	Canada		-3.9	-39.72	350.848	19.9	-0.5	Apatite	Conodont	31.0294	31.263	31.769	32.6119	33.4467	33.9266	34.1908	0.81136	Buggisch and Joachimski, 2008
C1-2-005	Carboniferous	Tournaisian	Canada	Canada		-3.9	-39.72	351.07	20.2	-0.5	Apatite	Conodont	29.8668	30.1066	30.5621	31.3465	32.1304	32.5809	32.8384	0.757096	Buggisch and Joachimski, 2008
C1-2-006	Carboniferous	Tournaisian	Canada	Canada		-3.9	-39.72	351.404	20.55	-0.5	Apatite	Conodont	28.2884	28.5342	28.9482	29.661	30.3722	30.799	31.0122	0.689847	Buggisch and Joachimski, 2008
C1-2-007	Carboniferous	Tournaisian	Canada	Canada		-3.9	-39.72	351.626	19.85	-0.5	Apatite	Conodont	30.9933	31.2612	31.7543	32.6101	33.4546	33.9575	34.2123	0.819943	Buggisch and Joachimski, 2008
C1-2-008	Carboniferous	Tournaisian	Canada	Canada		-3.9	-39.72	351.878	20.02	-0.5	Apatite	Conodont	30.6498	30.8893	31.3768	32.187	33.0081	33.4816	33.7191	0.786803	Buggisch and Joachimski, 2008
C1-2-009	Carboniferous	Tournaisian	Canada	Canada		-3.9	-39.72	351.957	19.35	-0.5	Apatite	Conodont	32.9212	33.1887	33.7746	34.7269	35.6777	36.2116	36.543	0.920386	Buggisch and Joachimski, 2008
C1-2-010	Carboniferous	Tournaisian	Canada	Canada		-3.9	-39.72	352.051	18.67	-0.5	Apatite	Conodont	35.6249	35.9696	36.5776	37.6839	38.7692	39.4177	39.7666	1.05455	Buggisch and Joachimski, 2008
C1-2-011	Carboniferous	Tournaisian	Canada	Canada		-3.9	-39.72	352.239	19.68	-0.5	Apatite	Conodont	31.7603	32.0229	32.562	33.4535	34.333	34.8218	35.1159	0.856608	Buggisch and Joachimski, 2008
C1-2-012	Carboniferous	Tournaisian	Canada	Canada		-3.9	-39.72	352.521	19.57	-0.5	Apatite	Conodont	32.153	32.4276	32.9629	33.8783	34.782	35.3409	35.6452	0.883083	Buggisch and Joachimski, 2008
C1-2-013	Carboniferous	Tournaisian	Canada	Canada	Lafarge Section	-3.9	-39.72	352.615	19.44	-0.5	Apatite	Conodont	32.9026	33.1893	33.7545	34.7198	35.68	36.2363	36.5292	0.92582	Buggisch and Joachimski, 2008
C1-2-014	Carboniferous	Tournaisian	Canada	Canada	Lafarge Section	-3.9	-39.72	352.723	19.9433	-0.5	Apatite	Conodont	31.0052	31.2641	31.7649	32.6105	33.4668	33.9587	34.2268	0.818714	Buggisch and Joachimski, 2008
C1-2-015	Carboniferous	Tournaisian	Canada	Canada	Lafarge Section	-3.9	-39.72	352.808	19.48	-0.5	Apatite	Conodont	32.5206	32.8108	33.362	34.2922	35.2136	35.7757	36.0223	0.8973	Buggisch and Joachimski, 2008
C1-2-016	Carboniferous	Tournaisian	Canada	Canada	Lafarge Section	-3.9	-39.72	352.894	19.87	-0.5	Apatite	Conodont	31.0358	31.2782	31.7653	32.6169	33.4759	33.9597	34.2176	0.827557	Buggisch and Joachimski, 2008
C1-2-017	Carboniferous	Tournaisian	Canada	Canada	Lafarge Section	-3.9	-39.72	352.937	19.62	-0.5	Apatite	Conodont	32.1638	32.4215	32.9782	33.8855	34.7994	35.324	35.5894	0.878211	Buggisch and Joachimski, 2008
C1-2-018	Carboniferous	Tournaisian	Canada	Canada	Lafarge Section	-3.9	-39.72	352.98	19.76	-0.5	Apatite	Conodont	31.4214	31.6671	32.1829	33.0433	33.9099	34.4207	34.7035	0.835046	Buggisch and Joachimski, 2008
C1-2-019	Carboniferous	Tournaisian	Canada	Canada	Lafarge Section	-3.9	-39.72	353.022	20.27	-1	Apatite	Conodont	27.5437	27.7529	28.1601	28.8228	29.4911	29.8883	30.094	0.647473	Buggisch and Joachimski, 2008
C1-2-020	Carboniferous	Tournaisian	Canada	Canada	Lafarge Section	-3.9	-39.72	353.081	19.42	-1	Apatite	Conodont	31.023	31.2514	31.7721	32.6133	33.4484	33.9587	34.2117	0.813148	Buggisch and Joachimski, 2008
C1-2-021	Carboniferous	Tournaisian	Canada	Canada	Lafarge Section	-3.9	-39.72	353.108	19.5	-1	Apatite	Conodont	30.6334	30.8825	31.3697	32.1974	33.029	33.5264	33.7841	0.804306	Buggisch and Joachimski, 2008
C1-2-022	Carboniferous	Tournaisian	Canada	Canada	Lafarge Section	-3.9	-39.72	353.151	18.68	-1	Apatite	Conodont	33.6961	34.0034	34.5735	35.5596	36.5539	37.1192	37.4451	0.955247	Buggisch and Joachimski, 2008
C1-2-023	Carboniferous	Tournaisian	Canada	Canada	Lafarge Section	-3.9	-39.72	353.172	19.68	-1	Apatite	Conodont	29.8883	30.1302	30.5711	31.3532	32.1494	32.6019	32.8384	0.755832	Buggisch and Joachimski, 2008
C1-2-024	Carboniferous	Tournaisian	Canada	Canada	Lafarge Section	-3.9	-39.72	353.215	18.14	-1	Apatite	Conodont	35.9408	36.2921	36.9493	38.0847	39.2078	39.9071	40.2737	1.09613	Buggisch and Joachimski, 2008
C1-2-025	Carboniferous	Tournaisian	Canada	Canada	Lafarge Section	-3.9	-39.72	353.269	18.87	-1	Apatite	Conodont	32.9201	33.2194	33.774	34.718	35.6599	36.2259	36.5137	0.912999	Buggisch and Joachimski, 2008
C1-2-026	Carboniferous	Tournaisian	Canada	Canada	Lafarge Section	-3.9	-39.72	353.322	19.06	-1	Apatite	Conodont	32.1331	32.4092	32.9478	33.8702	34.7833	35.3324	35.6278	0.889475	Buggisch and Joachimski, 2008
C1-2-027	Carboniferous	Tournaisian	Canada	Canada	Lafarge Section	-3.9	-39.72	353.365	18.66	-1	Apatite	Conodont	33.7379	34.0089	34.5966	35.5832	36.5588	37.1514	37.4741	0.951584	Buggisch and Joachimski, 2008
C1-2-028	Carboniferous	Tournaisian	Canada	Canada	Lafarge Section	-3.9	-39.72	353.408	19.06	-1	Apatite	Conodont	32.17	32.4377	32.9766	33.8918	34.8036	35.3197	35.5988	0.881967	Buggisch and Joachimski, 2008
C1-2-029	Carboniferous	Tournaisian	Canada	Canada	Lafarge Section	-3.9	-39.72	353.451	19.08	-1	Apatite	Conodont	32.1749	32.4324	32.9617	33.878	34.7863	35.3124	35.6125	0.878555	Buggisch and Joachimski, 2008
C1-2-030	Carboniferous	Serpukhovian	Spain	Europe		-15.48	6.96	325.109	23.6	0.5	Apatite	Conodont	20.684	20.7627	20.93	21.2177	21.5107	21.6805	21.7672	0.279433	Buggisch and Joachimski, 2008
C1-2-031	Carboniferous	Serpukhovian	Spain	Europe		-15.48	6.96	325.551	23.295	0.5	Apatite	Conodont	21.8241	21.9244	22.1258	22.4823	22.8383	23.0364	23.145	0.339997	Buggisch and Joachimski, 2008
C1-2-032	Carboniferous	Serpukhovian	Spain	Europe		-15.48	6.96	325.639	23.39	0.5	Apatite	Conodont	21.4151	21.5185	21.726	22.0593	22.3952	22.5921	22.6974	0.324558	Buggisch and Joachimski, 2008
C1-2-033	Carboniferous	Serpukhovian	Spain	Europe		-15.48	6.96	325.778	21.93	0.5	Apatite	Conodont	27.1679	27.3651	27.733	28.383	29.029	29.4085	29.6197	0.622784	Buggisch and Joachimski, 2008
C1-2-034	Carboniferous	Serpukhovian	Spain	Europe		-15.48	6.96	325.848	23.07	0.5	Apatite	Conodont	22.5842	22.6989	22.9296	23.3314	23.7331	23.9681	24.0789	0.384037	Buggisch and Joachimski, 2008
C1-2-035	Carboniferous	Serpukhovian	Spain	Europe		-15.48	6.96	325.898	22.01	0.5	Apatite	Conodont	26.7926	26.9794	27.3468	27.9684	28.5898	28.9648	29.1621	0.601645	Buggisch and Joachimski, 2008
C1-2-036	Carboniferous	Serpukhovian	Spain	Europe		-15.48	6.96	326.117	22.43	0.5	Apatite	Conodont	25.2638	25.4321	25.7536	26.2918	26.8341	27.1511	27.3165	0.522645	Buggisch and Joachimski, 2008
C1-2-037	Carboniferous	Serpukhovian	Spain	Europe		-15.48	6.96	326.267	23.2	0.5	Apatite	Conodont	22.2099	22.3223	22.5367	22.9067	23.2783	23.5031	23.6163	0.359419	Buggisch and Joachimski, 2008
C1-2-038	Carboniferous	Serpukhovian	Spain	Europe		-15.48	6.96	326.39	22.7833	0.5	Apatite	Conodont	23.7266	23.8774	24.1454	24.5942	25.0442	25.3142	25.4426	0.435605	Buggisch and Joachimski, 2008
C1-2-039	Carboniferous	Serpukhovian	Spain	Europe		-15.48	6.96	326.575	22.505	0.5	Apatite	Conodont	24.8825	25.0378	25.3379	25.8531	26.3706	26.6752	26.8214	0.497872	Buggisch and Joachimski, 2008
C1-2-040	Carboniferous	Serpukhovian	Spain	Europe		-15.48	6.96	326.769	21.7	0.5	Apatite	Conodont	27.9224	28.1178	28.5446	29.2265	29.9044	30.3104	30.5208	0.662221	Buggisch and Joachimski, 2008
C1-2-041	Carboniferous	Serpukhovian	Spain	Europe		-15.48	6.96	327.121	22.7433	0.5	Apatite	Conodont	24.1318	24.2682	24.5479	25.0219	25.5006	25.7771	25.9146	0.458543	Buggisch and Joachimski, 2008
C1-2-042	Carboniferous	Serpukhovian	Spain	Europe		-15.48	6.96	327.174	21.72	0.5	Apatite	Conodont	27.9486	28.155	28.5553	29.2347	29.9108	30.3157	30.5305	0.658536	Buggisch and Joachimski, 2008
C1-2-043	Carboniferous	Serpukhovian	Spain	Europe		-15.48	6.96	327.248	21.9	0.5	Apatite	Conodont	27.1804	27.3798	27.7595	28.3912	29.0194	29.3977	29.5963	0.61598	Buggisch and Joachimski, 2008
C1-2-044	Carboniferous	Serpukhovian	Spain	Europe		-15.48	6.96	327.368	20.75	0.5	Apatite	Conodont	31.4038	31.6713	32.1651	33.0329	33.9073	34.4082	34.6716	0.837008	Buggisch and Joachimski, 2008
C1-2-045	Carboniferous	Serpukhovian	Spain	Europe		-15.48	6.96	327.492	22.43	0.5	Apatite	Conodont	25.2586	25.427	25.7424	26.2785	26.8131	27.1236	27.2724	0.517359	Buggisch and Joachimski, 2008
C1-2-046	Carboniferous	Serpukhovian	Spain	Europe		-15.48	6.96	327.51	20.6333	0.5	Apatite	Conodont	32.1359	32.4174	32.9489	33.8672	34.7788	35.3264	35.6019	0.886993	Buggisch and Joachimski, 2008
C1-2-047	Carboniferous	Serpukhovian	Spain	Europe		-15.48	6.96	327.592	22.1667	0.5	Apatite	Conodont	26.0222	26.2025	26.5549	27.1241	27.6959	28.0386	28.2049	0.558223	Buggisch and Joachimski, 2008
C1-2-048	Carboniferous	Serpukhovian	Spain	Europe		-15.48	6.96	327.615	21.29	0.5	Apatite	Conodont	29.4665	29.6965	30.1614	30.9233	31.6979	32.1357	32.3595	0.741334	Buggisch and Joachimski, 2008
C1-2-049	Carboniferous	Serpukhovian	Spain	Europe		-15.48	6.96	327.741	23.1367	0.5	Apatite	Conodont	22.5674	22.6914	22.9317	23.3241	23.7245	23.9583	24.0724	0.382514	Buggisch and Joachimski, 2008
C1-2-050	Carboniferous	Serpukhovian	Spain	Europe		-15.48	6.96	327.995	21.98	0.5	Apatite	Conodont	26.8047	26.9966	27.3429	27.9672	28.5903	28.9462	29.134	0.598282	Buggisch and Joachimski, 2008
C1-2-051	Carboniferous	Serpukhovian	Spain	Europe		-15.48	6.96	328.109	20.82	0	Apatite	Conodont	29.4596	29.7098	30.1635	30.9275	31.6907	32.1473	32.365	0.739463	Buggisch and Joachimski, 2008
C1-2-052	Carboniferous	Serpukhovian	Spain	Europe		-15.48	6.96	328.505	21.9033	0	Apatite	Conodont	25.2503	25.4255	25.745	26.2816	26.821	27.1391	27.2994	0.520101	Buggisch and Joachimski, 2008
C1-2-053	Carboniferous	Serpukhovian	Spain	Europe		-15.48	6.96	328.854	21.5967	0	Apatite	Conodont	26.4162	26.5812	26.9528	27.5445	28.1516	28.4771	28.6544	0.576595	Buggisch and Joachimski, 2008
C1-2-054	Carboniferous	Serpukhovian	Spain	Europe		-15.48	6.96	329.139	19.975	0	Apatite	Conodont	32.5616	32.8129	33.3716	34.2974	35.2168	35.7839	36.0767	0.899913	Buggisch and Joachimski, 2008
C1-2-055	Carboniferous	Serpukhovian	Spain	Europe		-15.48	6.96	330.86	21.47	0	Apatite	Conodont	26.7882	26.9807	27.3571	27.9836	28.61	28.9774	29.1564	0.603647	Buggisch and Joachimski, 2008
C1-2-056	Carboniferous	Visean	Spain	Europe		-15.48	6.96	334.094	21.29	0	Apatite	Conodont	27.5828	27.7816	28.1701	28.8198	29.4777	29.8683	30.0753	0.633144	Buggisch and Joachimski, 2008
C1-2-057	Carboniferous	Visean	Spain	Europe		-15.48	6.96	334.248	20.85	0	Apatite	Conodont	29.0878	29.3156	29.7372	30.4932	31.2515	31.6901	31.9159	0.726137	Buggisch and Joachimski, 2008
C1-2-058	Carboniferous	Visean	Spain	Europe		-15.48	6.96	334.517	21.0567	0	Apatite	Conodont	28.261	28.5297	28.9395	29.6509	30.3699	30.7708	30.9982	0.690029	Buggisch and Joachimski, 2008
C1-2-059	Carboniferous	Visean	Spain	Europe		-15.48	6.96	335.531	20.595	0	Apatite	Conodont	30.2373	30.5047	30.9653	31.7664	32.5673	33.0583	33.3099	0.775467	Buggisch and Joachimski, 2008
C1-2-060	Carboniferous	Visean	Spain	Europe		-15.48	6.96	336.955	21.8067	0	Apatite	Conodont	25.6492	25.8336	26.1527	26.7094	27.2662	27.5824	27.7635	0.536383	Buggisch and Joachimski, 2008
C1-2-061	Carboniferous	Visean	Spain	Europe		-15.48	6.96	339.637	20.86	0	Apatite	Conodont	29.1368	29.3413	29.7659	30.51	31.2596	31.688	31.8869	0.710489	Buggisch and Joachimski, 2008
C1-2-062	Carboniferous	Visean	Spain	Europe		-15.48	6.96	344.462	20.7067	0	Apatite	Conodont	29.8723	30.0903	30.5495	31.3434	32.1459	32.6048	32.8368	0.762171	Buggisch and Joachimski, 2008
C1-2-063	Carboniferous	Visean	Spain	Europe		-15.48	6.96	344.878	21.46	0	Apatite	Conodont	26.7882	26.9816	27.3476	27.9669	28.6001	28.9546	29.1486	0.60104	Buggisch and Joachimski, 2008
C1-2-064	Carboniferous	Visean	France	Europe		-20.94	12.65	345.921	20.4175	0	Apatite	Conodont	31.0315	31.2902	31.7787	32.6159	33.4591	33.9652	34.2147	0.814959	Buggisch and Joachimski, 2008
C1-2-065	Carboniferous	Visean	France	Europe		-20.94	12.65	346.068	20.66	0	Apatite	Conodont	29.858	30.1152	30.5661	31.3517	32.1367	32.5857	32.8295	0.759471	Buggisch and Joachimski, 2008
C1-2-066	Carboniferous	Visean	France	Europe		-20.94	12.65	346.216	20.75	0	Apatite	Conodont	29.4119	29.6572	30.1313	30.8984	31.6678	32.0973	32.351	0.742515	Buggisch and Joachimski, 2008
C1-2-067	Carboniferous	Visean	France	Europe		-20.94	12.65	346.364	20.7567	0	Apatite	Conodont	29.4689	29.6944	30.1672	30.9284	31.6866	32.1406	32.3622	0.738754	Buggisch and Joachimski, 2008
C1-2-068	Carboniferous	Visean	France	Europe		-20.94	12.65	346.438	19.685	0	Apatite	Conodont	33.6733	33.9561	34.5281	35.5467	36.5532	37.1515	37.4826	0.967577	Buggisch and Joachimski, 2008
C1-2-069	Carboniferous	Visean	Poland	Europe		-9.57	18.66	346.504	20.7	0	Apatite	Conodont	29.8816	30.1015	30.5476	31.3397	32.1172	32.5829	32.8213	0.755668	Buggisch and Joachimski, 2008
C1-2-070	Carboniferous	Visean	France	Europe		-20.94	12.65	346.53	21.0433	0	Apatite	Conodont	28.7072	28.9319	29.3493	30.0865	30.8271	31.2523	31.4508	0.706753	Buggisch and Joachimski, 2008
C1-2-071	Carboniferous	Visean	France	Europe		-20.94	12.65	346.604	20.18	0	Apatite	Conodont	31.7673	32.0462	32.5714	33.4523	34.3452	34.8797	35.1319	0.85729	Buggisch and Joachimski, 2008
C1-2-072	Carboniferous	Visean	France	Europe		-20.94	12.65	346.626	21.3075	0	Apatite	Conodont	27.592	27.7776	28.1685	28.8244	29.4881	29.8951	30.0934	0.637437	Buggisch and Joachimski, 2008
C1-2-073	Carboniferous	Visean	France	Europe		-20.94	12.65	346.694	21.1567	0	Apatite	Conodont	27.9299	28.1365	28.5557	29.2436	29.917	30.3336	30.5323	0.661383	Buggisch and Joachimski, 2008
C1-2-074	Carboniferous	Tournaisian	France	Europe		-20.94	12.65	346.731	21.465	-0.5	Apatite	Conodont	24.8466	25.0336	25.3357	25.862	26.3826	26.6844	26.8334	0.505334	Buggisch and Joachimski, 2008
C1-2-075	Carboniferous	Tournaisian	Poland	Europe		-9.57	18.66	346.782	22	-0.5	Apatite	Conodont	22.965	23.0831	23.3379	23.7478	24.1622	24.4057	24.528	0.399738	Buggisch and Joachimski, 2008
C1-2-076	Carboniferous	Tournaisian	France	Europe		-20.94	12.65	346.957	20.7367	-0.5	Apatite	Conodont	27.9578	28.1561	28.5448	29.2285	29.9004	30.3017	30.5341	0.65493	Buggisch and Joachimski, 2008
C1-2-077	Carboniferous	Tournaisian	Spain	Europe		-21.35	8.57	347.027	19.6133	-0.5	Apatite	Conodont	32.1529	32.4431	32.9727	33.8894	34.8112	35.3557	35.6507	0.88414	Buggisch and Joachimski, 2008
C1-2-078	Carboniferous	Tournaisian	Spain	Europe		-21.35	8.57	347.112	19.6767	-0.5	Apatite	Conodont	31.7699	32.0497	32.5552	33.4536	34.3477	34.885	35.155	0.867422	Buggisch and Joachimski, 2008
C1-2-079	Carboniferous	Tournaisian	Poland	Europe		-9.57	18.66	347.174	20.5	-0.5	Apatite	Conodont	28.6905	28.9128	29.3479	30.0753	30.7988	31.2302	31.4693	0.704386	Buggisch and Joachimski, 2008
C1-2-080	Carboniferous	Tournaisian	France	Europe		-20.94	12.65	347.327	20.65	-0.5	Apatite	Conodont	27.9431	28.1374	28.5341	29.2269	29.9152	30.324	30.5279	0.662116	Buggisch and Joachimski, 2008
C1-2-081	Carboniferous	Tournaisian	Poland	Europe		-9.57	18.66	347.34	21.2	-0.5	Apatite	Conodont	26.0189	26.2161	26.5522	27.1218	27.6969	28.0329	28.1915	0.555546	Buggisch and Joachimski, 2008
C1-2-082	Carboniferous	Tournaisian	Spain	Europe		-21.35	8.57	347.345	19.84	-0.5	Apatite	Conodont	31.3623	31.6239	32.1414	33.0289	33.8859	34.393	34.6595	0.840132	Buggisch and Joachimski, 2008
C1-2-083	Carboniferous	Tournaisian	France	Europe		-20.94	12.65	347.532	20.6333	-0.5	Apatite	Conodont	28.3418	28.5644	28.9743	29.6688	30.3666	30.7694	30.9896	0.675601	Buggisch and Joachimski, 2008
C1-2-084	Carboniferous	Tournaisian	Poland	Europe		-9.57	18.66	347.918	20.25	-0.5	Apatite	Conodont	29.4608	29.6877	30.1571	30.9182	31.6816	32.1387	32.3566	0.739142	Buggisch and Joachimski, 2008
C1-2-085	Carboniferous	Tournaisian	France	Europe		-20.94	12.65	347.984	20.5967	-0.5	Apatite	Conodont	28.3356	28.5425	28.9723	29.6683	30.3634	30.7805	30.9845	0.673524	Buggisch and Joachimski, 2008
C1-2-086	Carboniferous	Tournaisian	France	Europe		-20.94	12.65	348.015	20.6025	-0.5	Apatite	Conodont	28.3351	28.533	28.9462	29.665	30.3731	30.7845	30.9896	0.681503	Buggisch and Joachimski, 2008
C1-2-087	Carboniferous	Tournaisian	France	Europe		-20.94	12.65	348.046	20.8925	-0.5	Apatite	Conodont	27.1602	27.3662	27.743	28.394	29.0484	29.4019	29.5936	0.620036	Buggisch and Joachimski, 2008
C1-2-088	Carboniferous	Tournaisian	Poland	Europe		-9.57	18.66	348.084	20.5	-0.5	Apatite	Conodont	28.6976	28.9296	29.3518	30.0807	30.8097	31.2429	31.4482	0.702998	Buggisch and Joachimski, 2008
C1-2-089	Carboniferous	Tournaisian	Poland	Europe		-9.57	18.66	348.158	20.5	-0.5	Apatite	Conodont	28.7336	28.9311	29.3796	30.088	30.8118	31.2211	31.4425	0.691657	Buggisch and Joachimski, 2008
C1-2-090	Carboniferous	Tournaisian	Poland	Europe		-9.57	18.66	348.29	21.2	-0.5	Apatite	Conodont	26.0583	26.2136	26.5468	27.1253	27.7045	28.0329	28.2126	0.55699	Buggisch and Joachimski, 2008
C1-2-091	Carboniferous	Tournaisian	Poland	Europe		-9.57	18.66	348.539	21.5	-0.5	Apatite	Conodont	24.8775	25.0339	25.3458	25.8613	26.3861	26.6698	26.8241	0.499156	Buggisch and Joachimski, 2008
C1-2-092	Carboniferous	Tournaisian	Poland	Europe		-9.57	18.66	348.58	21	-0.5	Apatite	Conodont	26.8002	26.9892	27.3488	27.9676	28.5883	28.9635	29.152	0.599397	Buggisch and Joachimski, 2008
C1-2-093	Carboniferous	Tournaisian	Poland	Europe		-9.57	18.66	349.541	20.1	-0.5	Apatite	Conodont	30.2339	30.4896	30.9665	31.7652	32.5718	33.0467	33.3182	0.778026	Buggisch and Joachimski, 2008
C1-2-094	Carboniferous	Tournaisian	Spain	Europe		-21.35	8.57	350.221	21.84	-0.5	Apatite	Conodont	23.7235	23.8633	24.1285	24.5901	25.0463	25.325	25.4661	0.442548	Buggisch and Joachimski, 2008
C1-2-095	Carboniferous	Tournaisian	Poland	Europe		-9.57	18.66	351.088	19.7	-0.5	Apatite	Conodont	31.7046	32.0148	32.5551	33.4489	34.3453	34.898	35.1683	0.867522	Buggisch and Joachimski, 2008
C1-2-096	Carboniferous	Tournaisian	Poland	Europe		-9.57	18.66	351.355	20.5	-0.5	Apatite	Conodont	28.7396	28.9545	29.356	30.088	30.8193	31.2424	31.451	0.696437	Buggisch and Joachimski, 2008
C1-2-097	Carboniferous	Tournaisian	Poland	Europe	Silesia	-9.57	18.66	352.829	19.7	-0.5	Apatite	Conodont	31.7439	32.023	32.5349	33.4373	34.3236	34.8504	35.118	0.861779	Buggisch and Joachimski, 2008
C1-2-098	Carboniferous	Tournaisian	Poland	Europe	Silesia	-9.57	18.66	353.131	19.6	-1	Apatite	Conodont	30.2551	30.4861	30.9706	31.7719	32.5762	33.0428	33.2985	0.777899	Buggisch and Joachimski, 2008
C1-2-099	Carboniferous	Tournaisian	Poland	Europe	Silesia	-9.57	18.66	353.158	19.3	-1	Apatite	Conodont	31.4017	31.657	32.1754	33.0381	33.9099	34.402	34.6565	0.833426	Buggisch and Joachimski, 2008
C1-2-100	Carboniferous	Tournaisian	Poland	Europe	Silesia	-9.57	18.66	353.303	19.5	-1	Apatite	Conodont	30.6425	30.8699	31.3386	32.1732	32.9917	33.5131	33.7836	0.801214	Buggisch and Joachimski, 2008
C1-2-101	Carboniferous	Tournaisian	Poland	Europe	Silesia	-9.57	18.66	353.494	19.8	-1	Apatite	Conodont	29.4718	29.7033	30.166	30.9302	31.6886	32.1372	32.3425	0.735383	Buggisch and Joachimski, 2008
C1-2-102	Carboniferous	Tournaisian	France	Europe	Mt Peyroux	-20.94	12.65	355.602	19.56	-1	Apatite	Conodont	30.2596	30.4964	30.9422	31.7599	32.5707	33.0727	33.3259	0.781423	Buggisch and Joachimski, 2008
C1-2-103	Carboniferous	Tournaisian	France	Europe	Mt Peyroux	-20.94	12.65	356.393	19.5267	-1	Apatite	Conodont	30.6423	30.8718	31.357	32.1879	33.0266	33.534	33.7758	0.805478	Buggisch and Joachimski, 2008
C1-2-104	Carboniferous	Tournaisian	France	Europe	Mt Peyroux	-20.94	12.65	356.568	19.5433	-1	Apatite	Conodont	30.6085	30.8538	31.35	32.1761	32.996	33.4921	33.7687	0.798036	Buggisch and Joachimski, 2008
C1-2-105	Carboniferous	Tournaisian	France	Europe	Mt Peyroux	-20.94	12.65	356.656	19.7	-1	Apatite	Conodont	29.8257	30.071	30.5563	31.3468	32.1465	32.5962	32.8435	0.768733	Buggisch and Joachimski, 2008
C1-2-106	Carboniferous	Tournaisian	France	Europe	Mt Peyroux	-20.94	12.65	356.92	20.0667	-1	Apatite	Conodont	28.3168	28.5376	28.9783	29.6661	30.364	30.7657	30.9778	0.673595	Buggisch and Joachimski, 2008
C1-2-107	Carboniferous	Tournaisian	France	Europe	Mt Peyroux	-20.94	12.65	357.271	19.67	-1	Apatite	Conodont	29.87	30.103	30.559	31.334	32.1058	32.5814	32.8279	0.754038	Buggisch and Joachimski, 2008
C1-2-108	Carboniferous	Tournaisian	Spain	Europe	Olleros	-21.35	8.57	357.447	18.7233	-1	Apatite	Conodont	33.6774	33.9736	34.5638	35.5771	36.5738	37.1749	37.4588	0.969037	Buggisch and Joachimski, 2008
C1-2-109	Carboniferous	Tournaisian	France	Europe	Mt Peyroux	-20.94	12.65	357.599	19.54	-1	Apatite	Conodont	30.6174	30.8702	31.3661	32.1968	33.0405	33.5475	33.807	0.805812	Buggisch and Joachimski, 2008
C1-2-110	Carboniferous	Tournaisian	Spain	Europe	Entrajo	-21.35	8.57	357.64	20.82	-1	Apatite	Conodont	25.6508	25.8245	26.1387	26.704	27.2701	27.5894	27.7639	0.542402	Buggisch and Joachimski, 2008
C1-2-111	Carboniferous	Tournaisian	France	Europe	Mt Peyroux	-20.94	12.65	357.681	19.6475	-1	Apatite	Conodont	30.2422	30.4882	30.973	31.7758	32.5743	33.0436	33.2949	0.775049	Buggisch and Joachimski, 2008
C1-2-112	Carboniferous	Tournaisian	France	Europe	Miles	-20.94	12.65	357.726	18.13	-1	Apatite	Conodont	35.9665	36.3049	36.9746	38.0949	39.2173	39.8653	40.206	1.08159	Buggisch and Joachimski, 2008
C1-2-113	Carboniferous	Tournaisian	France	Europe	Mt Peyroux	-20.94	12.65	357.763	19.8225	-1	Apatite	Conodont	29.5024	29.734	30.1689	30.9273	31.6847	32.1411	32.3775	0.731456	Buggisch and Joachimski, 2008
C1-2-114	Carboniferous	Tournaisian	France	Europe	La Serre	-20.94	12.65	357.775	20.4033	-1	Apatite	Conodont	27.1711	27.3493	27.7577	28.3953	29.0338	29.4276	29.6337	0.624657	Buggisch and Joachimski, 2008
C1-2-115	Carboniferous	Tournaisian	France	Europe	La Serre	-20.94	12.65	357.795	19.2967	-1	Apatite	Conodont	31.385	31.6455	32.1744	33.0439	33.9139	34.4486	34.7419	0.847568	Buggisch and Joachimski, 2008
C1-2-116	Carboniferous	Tournaisian	Spain	Europe	Entrajo	-21.35	8.57	357.804	20.22	-1	Apatite	Conodont	27.9263	28.1299	28.5476	29.2297	29.9098	30.293	30.5115	0.662083	Buggisch and Joachimski, 2008
C1-2-117	Carboniferous	Tournaisian	France	Europe	La Serre	-20.94	12.65	357.822	19.7617	-1	Apatite	Conodont	29.5076	29.7243	30.1637	30.928	31.6958	32.139	32.3834	0.735819	Buggisch and Joachimski, 2008
C1-2-118	Carboniferous	Tournaisian	France	Europe	Mt Peyroux	-20.94	12.65	357.845	19.6867	-1	Apatite	Conodont	29.8734	30.0934	30.5549	31.352	32.131	32.6016	32.8436	0.759024	Buggisch and Joachimski, 2008
C1-2-119	Carboniferous	Tournaisian	France	Europe	La Serre	-20.94	12.65	357.846	19.2	-1	Apatite	Conodont	31.7883	32.0426	32.5719	33.4642	34.3552	34.8874	35.1746	0.865387	Buggisch and Joachimski, 2008
C1-2-120	Carboniferous	Tournaisian	France	Europe	Miles	-20.94	12.65	357.868	18.021	-1	Apatite	Conodont	36.3854	36.7446	37.3819	38.5199	39.648	40.3248	40.6346	1.08925	Buggisch and Joachimski, 2008
C1-2-121	Carboniferous	Tournaisian	France	Europe	La Serre	-20.94	12.65	357.87	19.2033	-1	Apatite	Conodont	31.7896	32.0592	32.5788	33.474	34.3649	34.8958	35.1449	0.856488	Buggisch and Joachimski, 2008
C1-2-122	Carboniferous	Tournaisian	France	Europe	La Serre	-20.94	12.65	357.894	18.5933	-1	Apatite	Conodont	34.1145	34.4133	34.9685	35.9921	37.0213	37.6086	37.9094	0.98165	Buggisch and Joachimski, 2008
C1-2-123	Carboniferous	Tournaisian	France	Europe	La Serre	-20.94	12.65	357.91	19.2325	-1	Apatite	Conodont	31.7944	32.0769	32.5712	33.468	34.345	34.8871	35.1557	0.857151	Buggisch and Joachimski, 2008
C1-2-124	Carboniferous	Tournaisian	France	Europe	La Serre	-20.94	12.65	357.926	19.3467	-1	Apatite	Conodont	31.4236	31.6427	32.1602	33.0329	33.9168	34.4313	34.6797	0.841024	Buggisch and Joachimski, 2008
C1-2-125	Carboniferous	Tournaisian	France	Europe	La Serre	-20.94	12.65	357.933	19.3333	-1	Apatite	Conodont	31.385	31.6445	32.1707	33.0307	33.9002	34.4194	34.7086	0.844301	Buggisch and Joachimski, 2008
C1-2-126	Carboniferous	Tournaisian	France	Europe	Mt Peyroux	-20.94	12.65	357.944	19.4933	-1	Apatite	Conodont	30.6031	30.8702	31.353	32.1938	33.0295	33.523	33.7977	0.808339	Buggisch and Joachimski, 2008
C1-2-127	Carboniferous	Tournaisian	France	Europe	Miles	-20.94	12.65	357.998	19.13	-1	Apatite	Conodont	32.1606	32.4406	32.9644	33.8727	34.7834	35.3371	35.5982	0.876782	Buggisch and Joachimski, 2008
C1-2-128	Carboniferous	Tournaisian	France	Europe	La Serre	-20.94	12.65	358.045	20.44	-1	Apatite	Conodont	27.1936	27.3878	27.7672	28.3986	29.0403	29.4176	29.6001	0.617911	Buggisch and Joachimski, 2008
C1-2-129	Carboniferous	Tournaisian	France	Europe	Miles	-20.94	12.65	358.084	18.66	-1	Apatite	Conodont	33.6613	33.9802	34.5593	35.5645	36.5546	37.1459	37.453	0.958344	Buggisch and Joachimski, 2008
C1-2-130	Carboniferous	Tournaisian	France	Europe	La Serre	-20.94	12.65	358.116	19.1767	-1	Apatite	Conodont	31.7511	32.035	32.5468	33.4467	34.3408	34.8331	35.1069	0.85609	Buggisch and Joachimski, 2008
C1-2-131	Carboniferous	Tournaisian	France	Europe	Mt Peyroux	-20.94	12.65	358.12	19.32	-1	Apatite	Conodont	31.3701	31.6414	32.1567	33.0291	33.913	34.4413	34.683	0.847998	Buggisch and Joachimski, 2008
C1-2-132	Carboniferous	Tournaisian	France	Europe	La Serre	-20.94	12.65	358.14	19.675	-1	Apatite	Conodont	29.8991	30.1101	30.5712	31.3526	32.145	32.6185	32.8632	0.759119	Buggisch and Joachimski, 2008
C1-2-133	Carboniferous	Tournaisian	France	Europe	La Serre	-20.94	12.65	358.179	19.2033	-1	Apatite	Conodont	31.7604	32.0406	32.569	33.4564	34.3539	34.8815	35.1504	0.862813	Buggisch and Joachimski, 2008
C1-2-134	Carboniferous	Tournaisian	France	Europe	La Serre	-20.94	12.65	358.219	19.04	-1	Apatite	Conodont	32.4844	32.7695	33.3518	34.2842	35.2119	35.7433	36.0773	0.904133	Buggisch and Joachimski, 2008
C1-2-135	Carboniferous	Tournaisian	France	Europe	Miles	-20.94	12.65	358.222	18.56	-1	Apatite	Conodont	34.0457	34.3557	34.9776	35.9828	37.0083	37.6112	37.9019	0.983753	Buggisch and Joachimski, 2008
C1-2-136	Carboniferous	Tournaisian	France	Europe	La Serre	-20.94	12.65	358.235	18.6233	-1	Apatite	Conodont	34.118	34.4104	35.0117	36.0029	37.009	37.6173	37.8992	0.975023	Buggisch and Joachimski, 2008
C1-2-137	Carboniferous	Tournaisian	France	Europe	La Serre	-20.94	12.65	358.295	19.92	-1	Apatite	Conodont	29.0854	29.3275	29.7505	30.5038	31.2642	31.6924	31.9221	0.724865	Buggisch and Joachimski, 2008
C1-2-138	Carboniferous	Tournaisian	France	Europe	Mt Peyroux	-20.94	12.65	358.296	19.4933	-1	Apatite	Conodont	30.5839	30.8621	31.3697	32.1985	33.036	33.5176	33.7492	0.806355	Buggisch and Joachimski, 2008
C1-2-139	Carboniferous	Tournaisian	France	Europe	Miles	-20.94	12.65	358.299	19.071	-1	Apatite	Conodont	32.1722	32.4453	32.984	33.8792	34.7828	35.3295	35.6424	0.876643	Buggisch and Joachimski, 2008
C1-2-140	Carboniferous	Tournaisian	Spain	Europe	Entrajo	-21.35	8.57	358.325	19.8467	-1	Apatite	Conodont	29.4634	29.7128	30.1469	30.9196	31.6949	32.1376	32.3719	0.74209	Buggisch and Joachimski, 2008
C1-2-141	Carboniferous	Tournaisian	France	Europe	La Serre	-20.94	12.65	358.37	19.42	-1	Apatite	Conodont	30.9996	31.2798	31.7739	32.6102	33.4466	33.9445	34.204	0.81197	Buggisch and Joachimski, 2008
C1-2-142	Carboniferous	Tournaisian	France	Europe	Miles	-20.94	12.65	358.397	19.31	-1	Apatite	Conodont	31.3692	31.6475	32.1408	33.0252	33.8869	34.3976	34.6853	0.846007	Buggisch and Joachimski, 2008
C1-2-143	Carboniferous	Tournaisian	France	Europe	La Serre	-20.94	12.65	358.425	19.4233	-1	Apatite	Conodont	30.9757	31.275	31.745	32.6065	33.4599	33.969	34.2369	0.825043	Buggisch and Joachimski, 2008
C1-2-144	Carboniferous	Tournaisian	France	Europe	La Serre	-20.94	12.65	358.484	19.3925	-1	Apatite	Conodont	31.023	31.2666	31.7634	32.6133	33.4608	33.9368	34.1986	0.814471	Buggisch and Joachimski, 2008
C1-2-145	Carboniferous	Tournaisian	France	Europe	Miles	-20.94	12.65	358.498	19.081	-1	Apatite	Conodont	32.1564	32.4255	32.9751	33.8696	34.7722	35.3174	35.5752	0.874675	Buggisch and Joachimski, 2008
C1-2-146	Carboniferous	Tournaisian	Spain	Europe	Tellego	-21.35	8.57	358.504	19.87	-1	Apatite	Conodont	29.0991	29.3242	29.7582	30.4996	31.2444	31.6988	31.9078	0.719347	Buggisch and Joachimski, 2008
C1-2-147	Carboniferous	Tournaisian	France	Europe	La Serre	-20.94	12.65	358.51	18.73	-1	Apatite	Conodont	33.6865	33.9935	34.5779	35.5794	36.5663	37.1557	37.437	0.958879	Buggisch and Joachimski, 2008
C1-2-148	Carboniferous	Tournaisian	France	Europe	La Serre	-20.94	12.65	358.683	19.92	-1	Apatite	Conodont	29.0895	29.3255	29.7611	30.5031	31.249	31.7066	31.9406	0.725284	Buggisch and Joachimski, 2008
C1-2-149	Carboniferous	Tournaisian	France	Europe	Mt Peyroux	-20.94	12.65	358.729	18.96	-1	Apatite	Conodont	32.5343	32.8308	33.3646	34.3011	35.2389	35.7966	36.0647	0.900151	Buggisch and Joachimski, 2008
C1-2-150	Carboniferous	Tournaisian	France	Europe	La Serre	-20.94	12.65	358.736	19.8467	-1	Apatite	Conodont	29.483	29.7142	30.1528	30.9347	31.7048	32.1321	32.3763	0.742851	Buggisch and Joachimski, 2008
C1-2-151	Carboniferous	Tournaisian	France	Europe	La Serre	-20.94	12.65	358.788	19.205	-1	Apatite	Conodont	31.7655	32.0439	32.5714	33.4689	34.3601	34.8695	35.1363	0.8579	Buggisch and Joachimski, 2008
C1-2-152	Devonian	Famennian	France	Europe	La Serre	-20.94	12.65	358.946	19.7567	-1	Apatite	Conodont	29.4462	29.696	30.1478	30.9128	31.695	32.1356	32.3691	0.74332	Buggisch and Joachimski, 2008
C1-2-153	Devonian	Famennian	France	Europe	La Serre	-20.94	12.65	359.119	19.2233	-1	Apatite	Conodont	31.759	32.035	32.5588	33.4465	34.3361	34.8911	35.1746	0.864306	Buggisch and Joachimski, 2008
C1-2-154	Devonian	Famennian	France	Europe	La Serre	-20.94	12.65	359.292	19.29	-1	Apatite	Conodont	31.386	31.6338	32.148	33.0449	33.9155	34.4147	34.6721	0.841915	Buggisch and Joachimski, 2008
C1-2-155	Devonian	Famennian	France	Europe	La Serre	-20.94	12.65	359.448	19.7	-1	Apatite	Conodont	29.8525	30.0768	30.5436	31.3372	32.1287	32.5943	32.8353	0.76349	Buggisch and Joachimski, 2008
C1-2-156	Devonian	Famennian	France	Europe		-20.94	12.65	359.95	18.74	-1	Apatite	Conodont	33.7061	33.9885	34.5686	35.556	36.5607	37.142	37.4641	0.961994	Buggisch and Joachimski, 2008
C1-2-157	Devonian	Famennian	France	Europe		-20.94	12.65	360.331	19.25	-1	Apatite	Conodont	31.3298	31.6199	32.1437	33.0239	33.9009	34.4167	34.659	0.84887	Buggisch and Joachimski, 2008
C1-2-158	Devonian	Famennian	France	Europe		-20.94	12.65	360.366	19.3	-1	Apatite	Conodont	31.3978	31.6468	32.1714	33.0384	33.9087	34.4072	34.6801	0.838949	Buggisch and Joachimski, 2008
C1-2-159	Carboniferous	Visean	Ireland	Europe2		-17.63	-3.59	346.426	19.6467	0	Apatite	Conodont	34.0572	34.3653	34.9753	35.9963	37.0191	37.6082	37.9056	0.98643	Buggisch and Joachimski, 2008
C1-2-160	Carboniferous	Tournaisian	Ireland	Europe2		-17.63	-3.59	346.988	19.725	-0.5	Apatite	Conodont	31.7863	32.0605	32.5763	33.4686	34.3467	34.8692	35.1522	0.859799	Buggisch and Joachimski, 2008
C1-2-161	Carboniferous	Tournaisian	Ireland	Europe2		-17.63	-3.59	347.336	20.0767	-0.5	Apatite	Conodont	30.2353	30.4751	30.952	31.7696	32.5849	33.0531	33.31	0.78555	Buggisch and Joachimski, 2008
C1-2-162	Carboniferous	Tournaisian	Ireland	Europe2		-17.63	-3.59	347.684	20.2733	-0.5	Apatite	Conodont	29.4222	29.6767	30.141	30.9165	31.7005	32.1005	32.3547	0.746849	Buggisch and Joachimski, 2008
C1-2-163	Carboniferous	Tournaisian	Ireland	Europe2		-17.63	-3.59	348.032	20.27	-0.5	Apatite	Conodont	29.4812	29.697	30.1386	30.9173	31.6905	32.1464	32.393	0.746584	Buggisch and Joachimski, 2008
C1-2-164	Carboniferous	Tournaisian	Ireland	Europe2		-17.63	-3.59	348.658	20.3067	-0.5	Apatite	Conodont	29.4586	29.6807	30.1433	30.9141	31.6736	32.1114	32.3461	0.741832	Buggisch and Joachimski, 2008
C1-2-165	Carboniferous	Tournaisian	Ireland	Europe2		-17.63	-3.59	348.902	20.0933	-0.5	Apatite	Conodont	30.2424	30.507	30.9745	31.7691	32.5879	33.0463	33.3013	0.779001	Buggisch and Joachimski, 2008
C1-2-166	Carboniferous	Tournaisian	Ireland	Europe2		-17.63	-3.59	349.145	20.155	-0.5	Apatite	Conodont	29.859	30.0937	30.5744	31.3475	32.1425	32.6007	32.8278	0.757212	Buggisch and Joachimski, 2008
C1-2-167	Carboniferous	Tournaisian	Ireland	Europe2		-17.63	-3.59	349.563	20.02	-0.5	Apatite	Conodont	30.6143	30.8808	31.3667	32.1806	33.0054	33.5101	33.7681	0.793577	Buggisch and Joachimski, 2008
C1-2-168	Carboniferous	Tournaisian	Ireland	Europe2		-17.63	-3.59	349.841	20.04	-0.5	Apatite	Conodont	30.5923	30.8448	31.3397	32.1757	33.0064	33.4724	33.7367	0.800679	Buggisch and Joachimski, 2008
C1-2-169	Carboniferous	Tournaisian	Ireland	Europe2		-17.63	-3.59	349.938	19.46	-0.5	Apatite	Conodont	32.5102	32.8008	33.3632	34.2926	35.2097	35.7564	36.0293	0.894891	Buggisch and Joachimski, 2008
C1-2-170	Carboniferous	Tournaisian	Ireland	Europe2		-17.63	-3.59	349.992	19.28	-0.5	Apatite	Conodont	33.2543	33.5672	34.157	35.1252	36.1004	36.695	37.0159	0.944848	Buggisch and Joachimski, 2008
C1-2-171	Carboniferous	Tournaisian	Ireland	Europe2		-17.63	-3.59	350.006	20.1267	-0.5	Apatite	Conodont	30.2414	30.4925	30.952	31.7666	32.561	33.0448	33.2828	0.777543	Buggisch and Joachimski, 2008
C1-2-172	Carboniferous	Tournaisian	Ireland	Europe2		-17.63	-3.59	350.071	19.9467	-0.5	Apatite	Conodont	31.0032	31.2539	31.7478	32.6058	33.4493	33.9495	34.201	0.819402	Buggisch and Joachimski, 2008
C1-2-173	Carboniferous	Tournaisian	Ireland	Europe2		-17.63	-3.59	350.173	20.042	-0.5	Apatite	Conodont	30.601	30.8832	31.3528	32.1861	33.016	33.5129	33.7468	0.802192	Buggisch and Joachimski, 2008
C1-2-174	Carboniferous	Tournaisian	Ireland	Europe2		-17.63	-3.59	350.209	22.2467	-0.5	Apatite	Conodont	22.2195	22.3246	22.5287	22.8986	23.2695	23.4921	23.6027	0.355345	Buggisch and Joachimski, 2008
C1-2-175	Carboniferous	Tournaisian	Ireland	Europe2		-17.63	-3.59	350.257	19.88	-0.5	Apatite	Conodont	30.9834	31.2555	31.7539	32.6043	33.461	33.9549	34.2226	0.818017	Buggisch and Joachimski, 2008
C1-2-176	Carboniferous	Tournaisian	Ireland	Europe2		-17.63	-3.59	350.307	20	-0.5	Apatite	Conodont	30.6389	30.8892	31.3709	32.1932	33.0155	33.5038	33.7639	0.797479	Buggisch and Joachimski, 2008
C1-2-177	Carboniferous	Tournaisian	Ireland	Europe2		-17.63	-3.59	350.419	21.39	-0.5	Apatite	Conodont	25.2754	25.4256	25.7403	26.2779	26.8278	27.1378	27.3056	0.522518	Buggisch and Joachimski, 2008
C1-2-178	Carboniferous	Tournaisian	Ireland	Europe2		-17.63	-3.59	350.429	20.05	-0.5	Apatite	Conodont	30.2209	30.4537	30.9425	31.759	32.5729	33.0395	33.2916	0.784159	Buggisch and Joachimski, 2008
C1-2-179	Carboniferous	Tournaisian	Ireland	Europe2		-17.63	-3.59	350.557	20.3933	-0.5	Apatite	Conodont	29.0988	29.3319	29.7588	30.508	31.2591	31.7003	31.9195	0.71907	Buggisch and Joachimski, 2008
C1-2-180	Carboniferous	Tournaisian	Ireland	Europe2		-17.63	-3.59	350.608	20.115	-0.5	Apatite	Conodont	30.2155	30.474	30.9494	31.7656	32.5838	33.0605	33.296	0.785692	Buggisch and Joachimski, 2008
C1-2-181	Carboniferous	Tournaisian	Ireland	Europe2		-17.63	-3.59	350.668	21.1467	-0.5	Apatite	Conodont	26.4199	26.6019	26.9455	27.5467	28.1424	28.499	28.691	0.578633	Buggisch and Joachimski, 2008
C1-2-182	Carboniferous	Tournaisian	Ireland	Europe2		-17.63	-3.59	350.669	19.3533	-0.5	Apatite	Conodont	32.9132	33.2056	33.7385	34.7223	35.6957	36.2702	36.5612	0.930967	Buggisch and Joachimski, 2008
C1-2-183	Carboniferous	Tournaisian	Ireland	Europe2		-17.63	-3.59	350.682	21.04	-0.5	Apatite	Conodont	26.7486	26.9664	27.3357	27.9539	28.594	28.9457	29.1254	0.602812	Buggisch and Joachimski, 2008
C1-2-184	Carboniferous	Tournaisian	Ireland	Europe2		-17.63	-3.59	350.781	19.2333	-0.5	Apatite	Conodont	33.6872	34.005	34.5906	35.5792	36.5905	37.1621	37.4617	0.964138	Buggisch and Joachimski, 2008
C1-2-185	Carboniferous	Tournaisian	Ireland	Europe2		-17.63	-3.59	350.825	19.34	-0.5	Apatite	Conodont	33.269	33.5677	34.1687	35.1394	36.1337	36.702	37.0182	0.945033	Buggisch and Joachimski, 2008
C1-2-186	Carboniferous	Tournaisian	Ireland	Europe2		-17.63	-3.59	350.859	20.4167	-0.5	Apatite	Conodont	29.0669	29.3241	29.7541	30.5046	31.2615	31.7028	31.9522	0.730322	Buggisch and Joachimski, 2008
C1-2-187	Carboniferous	Tournaisian	Ireland	Europe2		-17.63	-3.59	350.86	18.1767	-0.5	Apatite	Conodont	37.4881	37.8728	38.5844	39.7992	41.029	41.7289	42.0671	1.17684	Buggisch and Joachimski, 2008
C1-2-188	Carboniferous	Tournaisian	Ireland	Europe2		-17.63	-3.59	350.928	17.845	-0.5	Apatite	Conodont	39.0409	39.4296	40.1659	41.4569	42.7359	43.446	43.8482	1.24102	Buggisch and Joachimski, 2008
C1-2-189	Carboniferous	Tournaisian	Ireland	Europe2		-17.63	-3.59	350.958	19.61	-0.5	Apatite	Conodont	32.1478	32.4355	32.9757	33.8718	34.7823	35.3042	35.6091	0.877104	Buggisch and Joachimski, 2008
C1-2-190	Carboniferous	Tournaisian	Ireland	Europe2		-17.63	-3.59	350.993	18.59	-0.5	Apatite	Conodont	36.0425	36.3632	36.981	38.0974	39.22	39.8725	40.2143	1.0706	Buggisch and Joachimski, 2008
C1-2-191	Carboniferous	Tournaisian	Ireland	Europe2		-17.63	-3.59	351.009	19.64	-0.5	Apatite	Conodont	32.1487	32.4094	32.9477	33.8648	34.7665	35.3124	35.5773	0.876037	Buggisch and Joachimski, 2008
C1-2-192	Carboniferous	Tournaisian	Ireland	Europe2		-17.63	-3.59	351.021	20.7433	-0.5	Apatite	Conodont	27.9343	28.1703	28.5671	29.2315	29.9038	30.3079	30.5	0.649226	Buggisch and Joachimski, 2008
C1-2-193	Carboniferous	Tournaisian	Ireland	Europe2		-17.63	-3.59	351.087	17.93	-0.5	Apatite	Conodont	38.6542	39.0618	39.7772	41.0473	42.3248	43.0739	43.4791	1.22521	Buggisch and Joachimski, 2008
C1-2-194	Carboniferous	Tournaisian	Ireland	Europe2		-17.63	-3.59	351.111	20.7033	-0.5	Apatite	Conodont	27.9624	28.1561	28.5527	29.2295	29.9115	30.3209	30.522	0.657018	Buggisch and Joachimski, 2008
C1-2-195	Carboniferous	Tournaisian	Ireland	Europe2		-17.63	-3.59	351.174	20.8433	-0.5	Apatite	Conodont	27.5691	27.7536	28.1346	28.8031	29.472	29.8262	30.0418	0.636596	Buggisch and Joachimski, 2008
C1-2-196	Carboniferous	Tournaisian	Ireland	Europe2		-17.63	-3.59	351.224	17.5067	-0.5	Apatite	Conodont	40.1686	40.5726	41.358	42.7049	44.0546	44.8577	45.2605	1.30222	Buggisch and Joachimski, 2008
C1-2-197	Carboniferous	Tournaisian	Ireland	Europe2		-17.63	-3.59	351.286	17.7267	-0.5	Apatite	Conodont	39.4304	39.8106	40.5794	41.8772	43.1838	43.9471	44.3563	1.25254	Buggisch and Joachimski, 2008
C1-2-198	Carboniferous	Tournaisian	Ireland	Europe2		-17.63	-3.59	351.291	20.045	-0.5	Apatite	Conodont	30.6017	30.8459	31.35	32.1908	33.0395	33.5145	33.7617	0.814088	Buggisch and Joachimski, 2008
C1-2-199	Carboniferous	Tournaisian	Ireland	Europe2		-17.63	-3.59	351.345	19.7667	-0.5	Apatite	Conodont	31.3564	31.6256	32.1437	33.0378	33.9346	34.4543	34.7216	0.854238	Buggisch and Joachimski, 2008
C1-2-200	Carboniferous	Tournaisian	Ireland	Europe2		-17.63	-3.59	351.386	20.4233	-0.5	Apatite	Conodont	29.0963	29.33	29.7677	30.5089	31.2445	31.6784	31.9045	0.715524	Buggisch and Joachimski, 2008
C1-2-201	Carboniferous	Tournaisian	Ireland	Europe2		-17.63	-3.59	351.396	19.6767	-0.5	Apatite	Conodont	31.7806	32.0529	32.5765	33.4645	34.3608	34.8557	35.101	0.852786	Buggisch and Joachimski, 2008
C1-2-202	Carboniferous	Tournaisian	Ireland	Europe2		-17.63	-3.59	351.413	20.6467	-0.5	Apatite	Conodont	28.2924	28.534	28.9378	29.6535	30.3693	30.7856	31.0103	0.688812	Buggisch and Joachimski, 2008
C1-2-203	Carboniferous	Tournaisian	Ireland	Europe2		-17.63	-3.59	351.43	19.87	-0.5	Apatite	Conodont	30.9942	31.2416	31.7481	32.6134	33.4728	33.9612	34.2201	0.825931	Buggisch and Joachimski, 2008
C1-2-204	Carboniferous	Tournaisian	Ireland	Europe2		-17.63	-3.59	351.453	20.6025	-0.5	Apatite	Conodont	28.3378	28.5441	28.9475	29.6446	30.3436	30.7641	30.999	0.676261	Buggisch and Joachimski, 2008
C1-2-205	Carboniferous	Tournaisian	Ireland	Europe2		-17.63	-3.59	351.471	20.9725	-0.5	Apatite	Conodont	26.7891	26.9829	27.3565	27.9676	28.5823	28.94	29.1383	0.595635	Buggisch and Joachimski, 2008
C1-2-206	Carboniferous	Tournaisian	Ireland	Europe2		-17.63	-3.59	351.482	19.6033	-0.5	Apatite	Conodont	32.1499	32.4122	32.9516	33.8639	34.7688	35.3009	35.5593	0.879343	Buggisch and Joachimski, 2008
C1-2-207	Carboniferous	Tournaisian	Ireland	Europe2		-17.63	-3.59	351.516	20.4375	-0.5	Apatite	Conodont	29.0858	29.304	29.7474	30.5021	31.2506	31.7009	31.9765	0.729288	Buggisch and Joachimski, 2008
C1-2-208	Carboniferous	Tournaisian	Ireland	Europe2		-17.63	-3.59	351.561	19.425	-0.5	Apatite	Conodont	32.9446	33.2328	33.7877	34.7315	35.7079	36.2651	36.5549	0.919425	Buggisch and Joachimski, 2008
C1-2-209	Carboniferous	Tournaisian	Ireland	Europe2		-17.63	-3.59	351.561	21	-0.5	Apatite	Conodont	26.8115	26.9837	27.3504	27.9753	28.5925	28.9498	29.1348	0.599141	Buggisch and Joachimski, 2008
C1-2-210	Carboniferous	Tournaisian	Ireland	Europe2		-17.63	-3.59	351.677	19.455	-0.5	Apatite	Conodont	32.5629	32.8481	33.3723	34.3126	35.2483	35.7863	36.0527	0.897856	Buggisch and Joachimski, 2008
C1-2-211	Carboniferous	Tournaisian	Ireland	Europe2		-17.63	-3.59	351.78	19.68	-0.5	Apatite	Conodont	31.7951	32.048	32.5595	33.4604	34.3677	34.8897	35.1558	0.86689	Buggisch and Joachimski, 2008
C1-2-212	Carboniferous	Tournaisian	Ireland	Europe2		-17.63	-3.59	351.898	19.715	-0.5	Apatite	Conodont	31.746	32.0227	32.5527	33.4493	34.3553	34.8837	35.1468	0.866181	Buggisch and Joachimski, 2008
C1-2-213	Carboniferous	Tournaisian	Ireland	Europe2		-17.63	-3.59	351.921	19.98	-0.5	Apatite	Conodont	30.6654	30.8804	31.368	32.1906	33.016	33.5132	33.7641	0.795756	Buggisch and Joachimski, 2008
C1-2-214	Carboniferous	Tournaisian	Ireland	Europe2		-17.63	-3.59	352.15	19.8233	-0.5	Apatite	Conodont	31.414	31.6414	32.1643	33.0332	33.915	34.4353	34.6787	0.840788	Buggisch and Joachimski, 2008
C1-2-215	Carboniferous	Tournaisian	Ireland	Europe2		-17.63	-3.59	352.165	20.08	-0.5	Apatite	Conodont	30.25	30.4897	30.9637	31.766	32.5724	33.0543	33.2965	0.774936	Buggisch and Joachimski, 2008
C1-2-216	Carboniferous	Tournaisian	Ireland	Europe2		-17.63	-3.59	352.41	20.1367	-0.5	Apatite	Conodont	30.2364	30.4883	30.9588	31.7694	32.5645	33.0527	33.2804	0.776357	Buggisch and Joachimski, 2008
C1-2-217	Carboniferous	Tournaisian	Ireland	Europe2		-17.63	-3.59	352.533	20.205	-0.5	Apatite	Conodont	29.8648	30.1017	30.5632	31.3411	32.1332	32.5862	32.8213	0.7565	Buggisch and Joachimski, 2008
C1-2-218	Carboniferous	Tournaisian	Ireland	Europe2	Whiting Bay	-17.63	-3.59	352.615	19	-0.5	Apatite	Conodont	34.4725	34.7648	35.3743	36.4133	37.4388	38.0322	38.3724	0.997809	Buggisch and Joachimski, 2008
C1-2-219	Carboniferous	Tournaisian	Ireland	Europe2	Whiting Bay	-17.63	-3.59	353.166	19	-1	Apatite	Conodont	32.5121	32.8114	33.3633	34.2891	35.2172	35.7545	35.9983	0.894958	Buggisch and Joachimski, 2008
C1-2-220	Carboniferous	Tournaisian	Ireland	Europe2	Hook Head	-17.63	-3.59	353.207	19.3867	-1	Apatite	Conodont	31.0087	31.2784	31.7643	32.6243	33.4718	33.9874	34.2736	0.825519	Buggisch and Joachimski, 2008
C1-2-221	Carboniferous	Tournaisian	Ireland	Europe2	Whiting Bay	-17.63	-3.59	354.758	17.86	-1	Apatite	Conodont	36.7424	37.0771	37.782	38.9382	40.1083	40.7586	41.1214	1.12044	Buggisch and Joachimski, 2008
C1-2-222	Carboniferous	Tournaisian	Ireland	Europe2	Hook Head	-17.63	-3.59	355.06	18.985	-1	Apatite	Conodont	32.5319	32.8525	33.3735	34.2998	35.2363	35.7832	36.085	0.898534	Buggisch and Joachimski, 2008
C1-2-223	Carboniferous	Tournaisian	Ireland	Europe2	Hook Head	-17.63	-3.59	355.536	18.9133	-1	Apatite	Conodont	32.9399	33.2047	33.7685	34.7238	35.6769	36.2749	36.5584	0.926244	Buggisch and Joachimski, 2008
C1-2-224	Carboniferous	Tournaisian	Ireland	Europe2	Hook Head	-17.63	-3.59	356.074	18.575	-1	Apatite	Conodont	34.0495	34.3771	34.9826	35.9922	37.0017	37.6151	37.9255	0.980462	Buggisch and Joachimski, 2008
C1-2-225	Carboniferous	Tournaisian	Ireland	Europe2	Whiting Bay	-17.63	-3.59	356.235	17.7133	-1	Apatite	Conodont	37.493	37.8536	38.5647	39.7752	40.9839	41.6752	42.0134	1.16394	Buggisch and Joachimski, 2008
C1-2-226	Carboniferous	Tournaisian	Ireland	Europe2	Whiting Bay	-17.63	-3.59	356.641	18.6567	-1	Apatite	Conodont	33.686	33.9728	34.5678	35.5777	36.5809	37.1729	37.5146	0.971103	Buggisch and Joachimski, 2008
C1-2-227	Carboniferous	Tournaisian	Ireland	Europe2	Hook Head	-17.63	-3.59	356.685	18.5733	-1	Apatite	Conodont	34.0814	34.37	34.9668	35.9862	37.0046	37.6145	37.927	0.98574	Buggisch and Joachimski, 2008
C1-2-228	Carboniferous	Tournaisian	Ireland	Europe2	Whiting Bay	-17.63	-3.59	356.901	17.8737	-1	Apatite	Conodont	36.7747	37.1468	37.8125	38.9515	40.1186	40.7493	41.1114	1.10827	Buggisch and Joachimski, 2008
C1-2-229	Carboniferous	Tournaisian	Ireland	Europe2	Hook Head	-17.63	-3.59	357.085	18.8833	-1	Apatite	Conodont	32.953	33.2451	33.779	34.727	35.6516	36.2298	36.5154	0.905298	Buggisch and Joachimski, 2008
C1-2-230	Carboniferous	Tournaisian	Ireland	Europe2	Whiting Bay	-17.63	-3.59	357.22	17.1133	-1	Apatite	Conodont	39.788	40.1825	40.9676	42.2939	43.6345	44.3635	44.731	1.27785	Buggisch and Joachimski, 2008
C1-2-231	Carboniferous	Tournaisian	Ireland	Europe2	Hook Head	-17.63	-3.59	357.534	16.8633	-1	Apatite	Conodont	40.5401	40.977	41.8064	43.1546	44.5233	45.3301	45.7304	1.32052	Buggisch and Joachimski, 2008
C1-2-232	Carboniferous	Tournaisian	Ireland	Europe2	Whiting Bay	-17.63	-3.59	357.538	17.12	-1	Apatite	Conodont	39.7971	40.2062	40.9541	42.3126	43.6454	44.4452	44.8168	1.28886	Buggisch and Joachimski, 2008
C1-2-233	Carboniferous	Tournaisian	Ireland	Europe2	Hook Head	-17.63	-3.59	357.626	17.4833	-1	Apatite	Conodont	38.3091	38.6756	39.4083	40.6289	41.8487	42.5803	42.9338	1.18759	Buggisch and Joachimski, 2008
C1-2-234	Carboniferous	Tournaisian	Ireland	Europe2	Hook Head	-17.63	-3.59	357.726	17.5967	-1	Apatite	Conodont	37.9359	38.293	39.0106	40.2117	41.4234	42.1149	42.4297	1.16002	Buggisch and Joachimski, 2008
C1-2-235	Carboniferous	Tournaisian	Ireland	Europe2	Hook Head	-17.63	-3.59	357.806	17.585	-1	Apatite	Conodont	37.8854	38.2886	38.983	40.198	41.4191	42.1364	42.5247	1.17714	Buggisch and Joachimski, 2008
C1-2-236	Carboniferous	Tournaisian	Ireland	Europe2	Whiting Bay	-17.63	-3.59	358.118	16.6567	-1	Apatite	Conodont	41.325	41.7363	42.5406	43.9909	45.3985	46.2283	46.6563	1.36645	Buggisch and Joachimski, 2008
C1-2-237	Carboniferous	Serpukhovian	U.S.A.	U.S.A.	Utah	1.57	-41.49	324.34	22.16	0.5	Apatite	Conodont	26.0073	26.1963	26.5419	27.1255	27.6986	28.0512	28.2304	0.563696	Buggisch and Joachimski, 2008
C1-2-238	Carboniferous	Serpukhovian	U.S.A.	U.S.A.	Utah	1.57	-41.49	324.35	22.4933	0.5	Apatite	Conodont	24.8663	25.0306	25.3326	25.858	26.3739	26.683	26.8416	0.505151	Buggisch and Joachimski, 2008
C1-2-239	Carboniferous	Serpukhovian	U.S.A.	U.S.A.	Utah	1.57	-41.49	324.376	22.22	0.5	Apatite	Conodont	25.9957	26.19	26.5396	27.1254	27.709	28.0389	28.2412	0.56512	Buggisch and Joachimski, 2008
C1-2-240	Carboniferous	Serpukhovian	U.S.A.	U.S.A.	Utah	1.57	-41.49	324.384	22.39	0.5	Apatite	Conodont	25.2485	25.4186	25.7559	26.2908	26.8261	27.1429	27.2979	0.520482	Buggisch and Joachimski, 2008
C1-2-241	Carboniferous	Serpukhovian	U.S.A.	U.S.A.	Utah	1.57	-41.49	324.434	22.23	0.5	Apatite	Conodont	26.0536	26.2201	26.5551	27.1261	27.6964	28.0387	28.2105	0.554299	Buggisch and Joachimski, 2008
C1-2-242	Carboniferous	Serpukhovian	U.S.A.	U.S.A.	Utah	1.57	-41.49	324.479	22.24	0.5	Apatite	Conodont	26.0289	26.2056	26.5545	27.126	27.7012	28.0554	28.2206	0.557332	Buggisch and Joachimski, 2008
C1-2-243	Carboniferous	Serpukhovian	U.S.A.	U.S.A.	Utah	1.57	-41.49	324.49	22.14	0.5	Apatite	Conodont	26.4023	26.5786	26.9476	27.5545	28.1567	28.5102	28.697	0.582657	Buggisch and Joachimski, 2008
C1-2-244	Carboniferous	Serpukhovian	U.S.A.	U.S.A.	Utah	1.57	-41.49	324.529	22.77	0.5	Apatite	Conodont	23.7153	23.8612	24.1345	24.5913	25.0523	25.3059	25.4278	0.441549	Buggisch and Joachimski, 2008
C1-2-245	Carboniferous	Serpukhovian	U.S.A.	U.S.A.	Utah	1.57	-41.49	324.55	22.2833	0.5	Apatite	Conodont	25.6524	25.8217	26.1391	26.7075	27.2742	27.6047	27.7828	0.544174	Buggisch and Joachimski, 2008
C1-2-246	Carboniferous	Serpukhovian	U.S.A.	U.S.A.	Utah	1.57	-41.49	324.568	21.63	0.5	Apatite	Conodont	28.3385	28.5414	28.968	29.6614	30.3807	30.7794	30.975	0.677963	Buggisch and Joachimski, 2008
C1-2-247	Carboniferous	Serpukhovian	U.S.A.	U.S.A.	Utah	1.57	-41.49	324.578	22.76	0.5	Apatite	Conodont	23.7374	23.8651	24.1393	24.5936	25.0477	25.325	25.4588	0.439887	Buggisch and Joachimski, 2008
C1-2-248	Carboniferous	Serpukhovian	U.S.A.	U.S.A.	Utah	1.57	-41.49	324.608	21.095	0.5	Apatite	Conodont	30.2701	30.4945	30.9569	31.7701	32.579	33.0594	33.3216	0.782394	Buggisch and Joachimski, 2008
C1-2-249	Carboniferous	Serpukhovian	U.S.A.	U.S.A.	Utah	1.57	-41.49	324.619	22.05	0.5	Apatite	Conodont	26.4162	26.6011	26.9519	27.5582	28.1606	28.5135	28.6851	0.578904	Buggisch and Joachimski, 2008
C1-2-250	Carboniferous	Serpukhovian	U.S.A.	U.S.A.	Utah	-3.32	-47.6	325.229	22.12	0.5	Apatite	Conodont	26.3996	26.5956	26.9498	27.5414	28.1473	28.4983	28.6882	0.58248	Buggisch and Joachimski, 2008
C1-2-251	Carboniferous	Serpukhovian	U.S.A.	U.S.A.	Utah	-3.32	-47.6	325.33	22.12	0.5	Apatite	Conodont	26.4357	26.6074	26.945	27.553	28.1546	28.5218	28.714	0.581884	Buggisch and Joachimski, 2008

## Sheet: C2-P3
										SST (℃)
No.	Sample ident	Section	Location	m in section	Stage	Age (Ma)-2012	δ18Oapatite (‰ VSMOW)	δ18Oapatite (‰ SW)	Analyzed taxa	0.025	0.05	0.15	mean	0.85	0.95	0.975	SD	References
C2-P3-001	NS 63	Naqing	Guizhou, China	774	Roadian	268.925	19.835	-0.7	J. nanjingensis	30.6161	30.867	31.3604	32.1737	32.9864	33.4916	33.7229	0.790995	Chen et al., 2016b
C2-P3-002	NS 65	Naqing	Guizhou, China	743	Roadian	269.419	20.815	-0.7	J. nanjingensis	26.8017	26.9777	27.3437	27.9654	28.5903	28.9645	29.1618	0.601805	Chen et al., 2016b
C2-P3-003	NSC 714.7	Naqing	Guizhou, China	714.7	Roadian	269.869	20.59	-0.7	J. nanjingensis	27.5249	27.736	28.1496	28.8179	29.486	29.8852	30.0608	0.646681	Chen et al., 2016b
C2-P3-004	NS 61	Naqing	Guizhou, China	708.4	Roadian	269.969	21.4	-0.7	J. nanjingensis	24.4878	24.654	24.9353	25.4409	25.9435	26.2299	26.3828	0.481913	Chen et al., 2016b
C2-P3-005	NS 60	Naqing	Guizhou, China	690	Roadian	270.262	20.1667	-0.7	ramiforms	29.0633	29.2912	29.7416	30.4937	31.2487	31.7025	31.9188	0.725244	Chen et al., 2016b
C2-P3-006	NS 57	Naqing	Guizhou, China	635.4	Roadian	271.13	21.0333	-0.7	ramiforms	26.0291	26.2061	26.5436	27.1276	27.7131	28.0319	28.2078	0.558838	Chen et al., 2016b
C2-P3-007	NS 53	Naqing	Guizhou, China	566.4	Roadian	272.228	21.1267	-0.3	Mesogondolella sp.	27.1955	27.3775	27.7661	28.3939	29.0315	29.3957	29.6105	0.614184	Chen et al., 2016b
C2-P3-008	NSC 540.7	Naqing	Guizhou, China	540.7	Kungurian	273.037	20.04	-0.3	Mesogondolella sp.	31.3527	31.6377	32.1652	33.0368	33.9248	34.4307	34.6846	0.845604	Chen et al., 2016b
C2-P3-009	NS 51	Naqing	Guizhou, China	538	Kungurian	273.141	21.1	-0.3	Mesogondolella sp.	27.1862	27.3647	27.7479	28.3861	29.0211	29.4063	29.6243	0.620468	Chen et al., 2016b
C2-P3-010	NSC 520.1	Naqing	Guizhou, China	520.1	Kungurian	273.824	20.6	-0.3	Mesogondolella sp.	29.1084	29.3049	29.7544	30.4999	31.2474	31.6869	31.9082	0.718293	Chen et al., 2016b
C2-P3-011	NSC 511.3	Naqing	Guizhou, China	511.3	Kungurian	274.161	21.24	-0.3	Mesogondolella sp., ramiforms	26.8234	27.0084	27.3498	27.9693	28.5757	28.9349	29.1388	0.595615	Chen et al., 2016b
C2-P3-012	NS 49	Naqing	Guizhou, China	503	Kungurian	274.478	21.14	-0.3	Mesogondolella sp.	27.2008	27.3979	27.7636	28.4019	29.0498	29.4175	29.6129	0.618878	Chen et al., 2016b
C2-P3-013	NSC 490	Naqing	Guizhou, China	490	Kungurian	274.974	21.0067	-0.3	Mesogondolella sp., ramiforms	27.5385	27.7513	28.1567	28.8101	29.4728	29.8506	30.0667	0.637055	Chen et al., 2016b
C2-P3-014	NSC 486	Naqing	Guizhou, China	486	Kungurian	275.127	20.96	-0.3	Mesogondolella sp.	27.5625	27.7623	28.1456	28.8194	29.4838	29.8859	30.0782	0.644911	Chen et al., 2016b
C2-P3-015	NS 48	Naqing	Guizhou, China	486	Kungurian	275.127	21.8067	-0.3	Mesogondolella sp.	24.4965	24.6329	24.9413	25.4358	25.9305	26.2162	26.3707	0.481414	Chen et al., 2016b
C2-P3-016	NS 48	Naqing	Guizhou, China	486	Kungurian	275.127	21.34	-0.3	Mesogondolella sp.	26.3999	26.5854	26.9355	27.5417	28.1537	28.5096	28.7012	0.587774	Chen et al., 2016b
C2-P3-017	NSC 485.6	Naqing	Guizhou, China	485.6	Kungurian	275.143	20.82	-0.3	ramiforms	28.3676	28.5501	28.962	29.6604	30.359	30.7756	30.9787	0.673771	Chen et al., 2016b
C2-P3-018	NSC 478.5	Naqing	Guizhou, China	478.5	Kungurian	275.414	21.18	-0.3	Mesogondolella sp., ramiforms	26.8066	26.9843	27.3544	27.9709	28.5902	28.9438	29.1124	0.597264	Chen et al., 2016b
C2-P3-019	NSC 453.8	Naqing	Guizhou, China	453.8	Kungurian	276.358	20.75	-0.3	Sweetognathus sp.	28.3369	28.5622	28.9456	29.6549	30.3658	30.7639	30.9715	0.674526	Chen et al., 2016b
C2-P3-020	NSC 436.7	Naqing	Guizhou, China	436.7	Kungurian	277.011	21.33	-0.3	Sweetognathus sp.	26.416	26.5989	26.9569	27.5616	28.1704	28.528	28.7068	0.583511	Chen et al., 2016b
C2-P3-021	NS 40	Naqing	Guizhou, China	381.2	Kungurian	279.131	21.1167	-0.3	Mesogondolella sp.	27.1772	27.3835	27.7525	28.3962	29.0442	29.421	29.6091	0.621114	Chen et al., 2016b
C2-P3-022	NSC 378.5	Naqing	Guizhou, China	378.5	Kungurian	279.234	20.49	-0.3	Mesogondolella sp.	29.4446	29.7013	30.1567	30.9255	31.694	32.1379	32.3546	0.74264	Chen et al., 2016b
C2-P3-023	NSC 376.2	Naqing	Guizhou, China	376.2	Kungurian	279.322	20.495	-0.3	Mesogondolella sp., ramiforms	29.4652	29.7186	30.1483	30.9189	31.6824	32.138	32.3619	0.736585	Chen et al., 2016b
C2-P3-024	NSC 375.8	Naqing	Guizhou, China	375.8	Artinskian	279.483	20.96	-0.3	Sweetognathus sp.	27.5271	27.7571	28.1577	28.8149	29.4744	29.8624	30.0796	0.641171	Chen et al., 2016b
C2-P3-025	NS 39	Naqing	Guizhou, China	374	Artinskian	280.863	21.02	0	Mesogondolella sp.	28.7093	28.9614	29.3671	30.0829	30.7942	31.2315	31.4694	0.691852	Chen et al., 2016b
C2-P3-026	NS 38	Naqing	Guizhou, China	371.4	Artinskian	282.856	21.81	0	Mesogondolella sp.	25.6336	25.8087	26.1416	26.7043	27.2553	27.6009	27.7941	0.544584	Chen et al., 2016b
C2-P3-027	NS 37	Naqing	Guizhou, China	369	Artinskian	284.695	21.41	0	Mesogondolella sp.	27.1785	27.3699	27.7482	28.3967	29.0451	29.4175	29.602	0.622714	Chen et al., 2016b
C2-P3-028	NS 37	Naqing	Guizhou, China	369	Artinskian	284.695	21.78	0	Mesogondolella sp.	25.6405	25.8062	26.1423	26.7054	27.2694	27.6001	27.7652	0.542675	Chen et al., 2016b
C2-P3-029	LD 369	Naqing	Guizhou, China	369	Artinskian	284.695	20.95	0	ramiforms	28.7104	28.9468	29.335	30.0775	30.8103	31.228	31.4303	0.70087	Chen et al., 2016b
C2-P3-030	NS 36	Naqing	Guizhou, China	366.2	Artinskian	286.841	20.71	0	ramiforms	29.8732	30.1119	30.5806	31.3517	32.1236	32.589	32.8193	0.750024	Chen et al., 2016b
C2-P3-031	NS 35	Naqing	Guizhou, China	364.1	Artinskian	288.45	21.3467	0	Mesogondolella sp.	27.587	27.7831	28.1642	28.8139	29.4787	29.8652	30.0605	0.636226	Chen et al., 2016b
C2-P3-032	NSC 362.0	Naqing	Guizhou, China	362	Artinskian	290.06	21.05	0	Mesogondolella sp.	28.3347	28.5606	28.966	29.6624	30.3656	30.7756	30.9892	0.67507	Chen et al., 2016b
C2-P3-033	NS 34	Naqing	Guizhou, China	361.9	Sakmarian	290.074	21.8733	0	Mesogondolella sp.	25.2845	25.4552	25.7558	26.2881	26.8308	27.148	27.3078	0.517638	Chen et al., 2016b
C2-P3-034	NS 33	Naqing	Guizhou, China	359.1	Sakmarian	290.477	21.3133	0	Mesogondolella sp.	27.5537	27.7468	28.1478	28.8044	29.4626	29.8462	30.0387	0.635387	Chen et al., 2016b
C2-P3-035	NS 31	Naqing	Guizhou, China	354.4	Sakmarian	291.154	21.75	0	Mesogondolella sp., ramiforms	25.6379	25.8071	26.1428	26.7028	27.2679	27.5822	27.7652	0.543082	Chen et al., 2016b
C2-P3-036	NSC 353.5	Naqing	Guizhou, China	353.5	Sakmarian	291.284	21	0	Mesogondolella sp.	28.7164	28.9255	29.3593	30.0867	30.8211	31.2515	31.4649	0.705846	Chen et al., 2016b
C2-P3-037	NSC 350.9	Naqing	Guizhou, China	350.9	Sakmarian	291.658	20.1	0	Mesogondolella sp.	32.1665	32.4149	32.9551	33.8671	34.7596	35.2869	35.5972	0.874328	Chen et al., 2016b
C2-P3-038	NS 28	Naqing	Guizhou, China	346.6	Sakmarian	292.277	21.23	0	Mesogondolella sp.	27.8983	28.127	28.5348	29.2222	29.8969	30.3219	30.5236	0.663598	Chen et al., 2016b
C2-P3-039	NS 28	Naqing	Guizhou, China	346.6	Sakmarian	292.277	21.74	0	ramiforms	26.0448	26.2166	26.5554	27.1283	27.7174	28.0392	28.1974	0.552903	Chen et al., 2016b
C2-P3-040	NS 25	Naqing	Guizhou, China	340	Sakmarian	293.227	21.5333	0	ramiforms	26.7643	26.9589	27.3549	27.9706	28.5957	28.9745	29.1578	0.606565	Chen et al., 2016b
C2-P3-041	NS 25	Naqing	Guizhou, China	340	Sakmarian	293.227	21.7067	0	Mesogondolella sp.	26.0313	26.2098	26.5378	27.1241	27.7031	28.0298	28.224	0.558946	Chen et al., 2016b
C2-P3-042	NS 24	Naqing	Guizhou, China	338.6	Sakmarian	293.428	21.78	0	Mesogondolella sp.	25.6418	25.7975	26.1404	26.706	27.2628	27.5811	27.759	0.539351	Chen et al., 2016b
C2-P3-043	NS 71	Naqing	Guizhou, China	337.8	Sakmarian	293.544	22.07	0	Mesogondolella sp., Streptognathodussp.	24.4894	24.6362	24.941	25.4317	25.9286	26.2135	26.3715	0.477255	Chen et al., 2016b
C2-P3-044	NS 23	Naqing	Guizhou, China	336	Sakmarian	293.803	21.5967	0	Mesogondolella sp.	26.3906	26.5921	26.9511	27.55	28.1491	28.5185	28.6951	0.58457	Chen et al., 2016b
C2-P3-045	NS 22	Naqing	Guizhou, China	334	Sakmarian	294.091	21.94	0.5	Mesogondolella sp.	27.1703	27.3653	27.7461	28.3954	29.0395	29.413	29.6102	0.624961	Chen et al., 2016b
C2-P3-046	NSC 330.8	Naqing	Guizhou, China	330.8	Sakmarian	294.551	21.095	0.5	Mesogondolella sp.	30.2051	30.4912	30.9605	31.7726	32.568	33.0566	33.2873	0.776967	Chen et al., 2016b
C2-P3-047	NSC 330.6	Naqing	Guizhou, China	330.6	Sakmarian	294.58	21.39	0.5	Mesogondolella sp.	29.0884	29.3058	29.7566	30.504	31.2571	31.6883	31.9148	0.722607	Chen et al., 2016b
C2-P3-048	NS 19	Naqing	Guizhou, China	328.2	Sakmarian	294.925	19.4267	0.5	Mesogondolella sp.	36.7144	37.0962	37.7765	38.9197	40.0659	40.7584	41.1273	1.11523	Chen et al., 2016b
C2-P3-049	NS 70	Naqing	Guizhou, China	323	Asselian	295.616	21.485	0.5	Mesogondolella sp.	28.7093	28.9244	29.3624	30.0871	30.8059	31.2417	31.4913	0.70083	Chen et al., 2016b
C2-P3-050	NSC 318.7	Naqing	Guizhou, China	318.7	Asselian	295.985	21.66	0.5	Streptognathodussp.	27.918	28.1372	28.5444	29.2289	29.9157	30.326	30.5243	0.661409	Chen et al., 2016b
C2-P3-051	NSC 315.6	Naqing	Guizhou, China	315.6	Asselian	296.252	21.37	0.5	Streptognathodussp.	29.0953	29.3171	29.7711	30.5147	31.2643	31.7079	31.9079	0.72448	Chen et al., 2016b
C2-P3-052	NS 14	Naqing	Guizhou, China	315	Asselian	296.303	21.3667	0.5	Streptognathodussp.	29.1121	29.308	29.7509	30.4974	31.2496	31.6749	31.8913	0.719796	Chen et al., 2016b
C2-P3-053	NSC 313	Naqing	Guizhou, China	313	Asselian	296.475	20.3	0.5	Streptognathodussp.	33.3253	33.6015	34.1721	35.1452	36.1104	36.671	36.9937	0.93664	Chen et al., 2016b
C2-P3-054	NS 13	Naqing	Guizhou, China	312.6	Asselian	296.509	21.465	0.5	Streptognathodus sp.	28.6816	28.9145	29.3519	30.0822	30.8185	31.2343	31.4413	0.705734	Chen et al., 2016b
C2-P3-055	NS 12	Naqing	Guizhou, China	310	Asselian	296.733	21.33	0.5	Streptognathodus sp., ramiforms	29.484	29.6897	30.1312	30.9192	31.686	32.1397	32.3617	0.742166	Chen et al., 2016b
C2-P3-056	NS 11	Naqing	Guizhou, China	308	Asselian	296.904	21.255	0.5	Streptognathodussp.	29.4623	29.7065	30.1599	30.9257	31.6872	32.1243	32.3615	0.735142	Chen et al., 2016b
C2-P3-057	NSC 307.8	Naqing	Guizhou, China	307.8	Asselian	296.922	21.91	0.5	Streptognathodussp.	27.1729	27.3656	27.75	28.3947	29.0398	29.4085	29.6185	0.623621	Chen et al., 2016b
C2-P3-058	NS 8	Naqing	Guizhou, China	302.5	Asselian	297.377	22.1133	0.5	Streptognathodus sp., Mesogondolella sp., ramiforms	26.3913	26.579	26.9471	27.5515	28.1634	28.5149	28.6924	0.586301	Chen et al., 2016b
C2-P3-059	NSC 302.3	Naqing	Guizhou, China	302.3	Asselian	297.394	21.56	0.5	Streptognathodus sp.	28.3328	28.5432	28.958	29.6608	30.3687	30.7705	30.9638	0.676542	Chen et al., 2016b
C2-P3-060	NS 7	Naqing	Guizhou, China	299.7	Asselian	297.617	22.04	0.5	Streptognathodus sp.	26.8	26.9882	27.341	27.9688	28.5878	28.9524	29.1388	0.600051	Chen et al., 2016b
C2-P3-061	NSC 294.6	Naqing	Guizhou, China	294.6	Asselian	298.055	21.19	0.5	Streptognathodus sp.	29.85	30.1029	30.5588	31.3426	32.1183	32.6045	32.8633	0.760088	Chen et al., 2016b
C2-P3-062	NS 5	Naqing	Guizhou, China	292.9	Asselian	298.201	21.6433	0.5	Streptognathodus sp.	28.3181	28.5536	28.9655	29.6625	30.3621	30.7983	30.999	0.67961	Chen et al., 2016b
C2-P3-063	NSC 288.5	Naqing	Guizhou, China	288.5	Asselian	298.579	21.03	0.5	Streptognathodus sp.	30.6053	30.8809	31.3364	32.1987	33.047	33.5139	33.7738	0.812018	Chen et al., 2016b
C2-P3-064	NSC 286	Naqing	Guizhou, China	286	Asselian	298.794	20.29	0.5	Streptognathodus sp.	33.2924	33.5957	34.1499	35.1291	36.0995	36.6988	37.0002	0.944406	Chen et al., 2016b
C2-P3-065	NS 1	Naqing	Guizhou, China	285.9	Asselian	298.803	21.4533	0.5	Streptognathodus sp.	28.7036	28.9006	29.3438	30.0681	30.7906	31.2088	31.4421	0.6987	Chen et al., 2016b
C2-P3-066	NSC 285.1	Naqing	Guizhou, China	285.1	Asselian	298.871	22	0.5	Streptognathodus sp.	26.8111	26.9904	27.3495	27.9678	28.5774	28.98	29.1612	0.598167	Chen et al., 2016b
C2-P3-067	NSC284.7	Naqing	Guizhou, China	284.7	Gzhelian	298.959	22.3929	0.5	Streptognathodus sp., Diognathodus sp.	25.248	25.4208	25.7415	26.2788	26.807	27.1377	27.3155	0.520214	Chen et al., 2016b
C2-P3-068	NSC 284.6	Naqing	Guizhou, China	284.6	Gzhelian	298.975	21.02	0.5	Streptognathodus sp.	30.6187	30.8852	31.3646	32.1887	33.0086	33.4776	33.7451	0.79119	Chen et al., 2016b
C2-P3-069	NSC 283	Naqing	Guizhou, China	283	Gzhelian	299.236	21.36	0.5	Streptognathodus sp.	29.1158	29.3197	29.7665	30.5033	31.2529	31.6925	31.9019	0.717953	Chen et al., 2016b
C2-P3-070	NSC282.75	Naqing	Guizhou, China	282.75	Gzhelian	299.277	21.1203	0.5	Streptognathodus sp., Diognathodus sp.	30.2289	30.4656	30.9458	31.7571	32.5734	33.0275	33.277	0.78023	Chen et al., 2016b
C2-P3-071	NSC281.35	Naqing	Guizhou, China	281.35	Gzhelian	299.505	22.1323	0.5	Streptognathodus sp., Diognathodus sp.	26.399	26.5753	26.9334	27.5436	28.1364	28.4999	28.6631	0.581819	Chen et al., 2016b
C2-P3-072	NSC 281.2	Naqing	Guizhou, China	281.2	Gzhelian	299.529	20.88	0.5	Streptognathodus sp.	30.9885	31.2485	31.7408	32.6002	33.4477	33.9652	34.2457	0.826172	Chen et al., 2016b
C2-P3-073	NSC 281.2	Naqing	Guizhou, China	281.2	Gzhelian	299.529	20.63	0.5	Streptognathodus sp.	32.1668	32.4269	32.9474	33.8646	34.783	35.3126	35.5875	0.885074	Chen et al., 2016b
C2-P3-074	NSC280.5	Naqing	Guizhou, China	280.5	Gzhelian	299.643	21.8238	0.5	Streptognathodus sp., Idiognathodus sp.	27.5679	27.766	28.1432	28.8049	29.4609	29.8792	30.0599	0.638608	Chen et al., 2016b
C2-P3-075	NSC279.5	Naqing	Guizhou, China	279.5	Gzhelian	299.806	21.5097	0.5	Streptognathodus sp., Idiognathodus sp.	28.682	28.9006	29.3532	30.0705	30.7901	31.2241	31.4505	0.702957	Chen et al., 2016b
C2-P3-076	NSC278.75	Naqing	Guizhou, China	278.5	Gzhelian	299.969	22.1672	1	Streptognathodu sp., Idiognathodus sp.	27.9489	28.1556	28.556	29.2298	29.9103	30.3269	30.5441	0.659573	Chen et al., 2016b
C2-P3-077	NSC 277.5	Naqing	Guizhou, China	277.5	Gzhelian	300.132	21.7595	1	Streptognathodus sp., Idiognathodus sp.	29.4445	29.6947	30.1483	30.9061	31.6737	32.11	32.3177	0.734777	Chen et al., 2016b
C2-P3-078	NSC 274.3 S	Naqing	Guizhou, China	274.3	Gzhelian	300.653	21.5873	1	Streptognathodus sp., Idiognathodus sp.	30.2575	30.5033	30.9766	31.7764	32.5704	33.0806	33.3198	0.781424	Chen et al., 2016b
C2-P3-079	NSC273.35	Naqing	Guizhou, China	273.75	Gzhelian	300.743	21.7081	1	Streptognathodus sp., Idiognathodus sp., ramiforms	29.8541	30.096	30.5461	31.3416	32.124	32.5921	32.8198	0.762084	Chen et al., 2016b
C2-P3-080	NSC269.5	Naqing	Guizhou, China	269.5	Gzhelian	301.435	22.134	1	Streptognathodus sp., Idiognathodus sp.	28.3353	28.5402	28.962	29.6653	30.3638	30.7778	30.994	0.679784	Chen et al., 2016b
C2-P3-081	NSC268.6	Naqing	Guizhou, China	268.1	Gzhelian	301.663	22.3211	1	Streptognathodus sp., Idiognathodus sp.	27.5557	27.7508	28.1505	28.8208	29.4894	29.8899	30.1017	0.646743	Chen et al., 2016b
C2-P3-082	NSC268	Naqing	Guizhou, China	268	Gzhelian	301.68	22.4103	1	Streptognathodus sp., Idiognathodus sp.	27.1705	27.349	27.7403	28.3886	29.0351	29.4067	29.5906	0.620284	Chen et al., 2016b
C2-P3-083	NSC266.83	Naqing	Guizhou, China	266.83	Gzhelian	301.87	22.6018	1	Streptognathodus sp., Idiognathodus sp.	26.4461	26.6151	26.9482	27.5533	28.148	28.5089	28.693	0.575019	Chen et al., 2016b
C2-P3-084	NSC263.3	Naqing	Guizhou, China	263.3	Gzhelian	302.445	22.4948	1	Streptognathodus sp., Idiognathodus sp.	26.7723	26.9742	27.3424	27.9646	28.5788	28.9269	29.1323	0.599718	Chen et al., 2016b
C2-P3-085	NSC 260.65	Naqing	Guizhou, China	260.65	Gzhelian	302.877	22.0161	1	Streptognathodus sp., Idiognathodus sp.	28.6843	28.9177	29.3415	30.0842	30.8283	31.2505	31.4645	0.710718	Chen et al., 2016b
C2-P3-086	NSC257.7	Naqing	Guizhou, China	257.7	Gzhelian	303.358	22.1498	1	Streptognathodus sp., Idiognathodus sp.	28.35	28.557	28.9617	29.674	30.3871	30.7947	31.0246	0.682281	Chen et al., 2016b
C2-P3-087	NSC256.7	Naqing	Guizhou, China	256.7	Gzhelian	303.521	22.4086	1	Streptognathodus sp., Idiognathodus sp.	27.1737	27.3705	27.7461	28.387	29.0339	29.3815	29.5729	0.616443	Chen et al., 2016b
C2-P3-088	NSC255.9	Naqing	Guizhou, China	255.9	Gzhelian	303.651	21.5771	1	Streptognathodus sp., Idiognathodus sp.	30.2674	30.508	30.9829	31.7802	32.5757	33.0404	33.3292	0.773874	Chen et al., 2016b
C2-P3-089	NSC254	Naqing	Guizhou, China	254	Kasimovian	303.952	22.8065	1	Streptognathodus sp., Idiognathodus sp.	25.6399	25.8153	26.1548	26.709	27.2623	27.5924	27.7377	0.536953	Chen et al., 2016b
C2-P3-090	NSC252.7	Naqing	Guizhou, China	252.7	Kasimovian	304.172	22.4829	1	Streptognathodus sp., Idiognathodus sp.	26.8219	26.9987	27.3522	27.9749	28.6027	28.951	29.149	0.595864	Chen et al., 2016b
C2-P3-091	NSC 251.7	Naqing	Guizhou, China	251.7	Kasimovian	304.342	22.0481	1	Streptognathodus sp., Idiognathodus sp.	28.7287	28.936	29.3586	30.0855	30.8057	31.2299	31.4455	0.697577	Chen et al., 2016b
C2-P3-092	NSC250	Naqing	Guizhou, China	250	Kasimovian	304.631	22.2863	1	Streptognathodus sp., Idiognathodus sp., Mesogondolella sp.	27.5608	27.7668	28.1599	28.816	29.4817	29.8648	30.0658	0.638276	Chen et al., 2016b
C2-P3-093	NSC249	Naqing	Guizhou, China	249	Kasimovian	304.801	21.8809	1	Streptognathodus sp., Idiognathodus sp.	29.0953	29.3116	29.7432	30.5049	31.2632	31.6896	31.9338	0.725762	Chen et al., 2016b
C2-P3-094	NSC248	Naqing	Guizhou, China	248	Kasimovian	304.971	21.5957	1	Streptognathodus sp., Idiognathodus sp., ramiforms	30.2514	30.4734	30.9472	31.7566	32.5692	33.0455	33.2963	0.781027	Chen et al., 2016b
C2-P3-095	NSC247	Naqing	Guizhou, China	247	Kasimovian	305.14	22.5362	1	Streptognathodus sp., Idiognathodus sp., ramiforms	26.8117	26.9916	27.3521	27.9777	28.6025	28.9612	29.1727	0.603567	Chen et al., 2016b
C2-P3-096	NSC246	Naqing	Guizhou, China	246	Kasimovian	305.31	22.3621	1	Streptognathodus sp., Idiognathodus sp., ramiforms	27.1815	27.3649	27.7507	28.3844	29.0222	29.418	29.6197	0.616899	Chen et al., 2016b
C2-P3-097	NSC 245.1	Naqing	Guizhou, China	245.1	Kasimovian	305.463	22.0789	1	Streptognathodus sp., Idiognathodus sp.	28.3512	28.5562	28.9738	29.6669	30.3669	30.7961	30.9938	0.675811	Chen et al., 2016b
C2-P3-098	NSC244	Naqing	Guizhou, China	244	Kasimovian	305.65	22.5576	1	Streptognathodus sp., Idiognathodus sp.	26.4239	26.608	26.951	27.543	28.1431	28.4957	28.671	0.573123	Chen et al., 2016b
C2-P3-099	NSC242.8	Naqing	Guizhou, China	242.8	Kasimovian	305.854	22.3537	1	Streptognathodus sp., Idiognathodus sp.	27.1974	27.386	27.7468	28.3888	29.0228	29.417	29.5949	0.616437	Chen et al., 2016b
C2-P3-100	NSC242	Naqing	Guizhou, China	242	Kasimovian	305.99	22.1384	1	Streptognathodus sp., Idiognathodus sp.	28.321	28.5398	28.9597	29.6584	30.3681	30.7952	30.993	0.684314	Chen et al., 2016b
C2-P3-101	NSC 241	Naqing	Guizhou, China	241	Kasimovian	306.159	22.1635	1	Streptognathodus sp., Idiognathodus sp.	27.9397	28.1439	28.5436	29.2283	29.9068	30.3308	30.5523	0.662162	Chen et al., 2016b
C2-P3-102	NSC239.3	Naqing	Guizhou, China	239.3	Kasimovian	306.448	22.156	1	Streptognathodus sp., Idiognathodus sp.	27.9157	28.1292	28.5417	29.2212	29.9093	30.3012	30.5038	0.661704	Chen et al., 2016b
C2-P3-103	NSC237	Naqing	Guizhou, China	237	Kasimovian	306.839	22.763	1	Streptognathodus sp., Idiognathodus sp.	25.6342	25.7959	26.135	26.7047	27.2594	27.6039	27.7842	0.545268	Chen et al., 2016b
C2-P3-104	NSC 236.1	Naqing	Guizhou, China	236.1	Moscovian	306.992	21.9881	1	Streptognathodus sp., Idiognathodus sp.	28.7182	28.9164	29.3484	30.0772	30.8039	31.2168	31.4419	0.699166	Chen et al., 2016b
C2-P3-105	NSC233.4	Naqing	Guizhou, China	233.4	Moscovian	307.381	22.0087	1	Streptognathodus sp., Idiognathodus sp.	28.6938	28.9332	29.3636	30.0876	30.8116	31.2432	31.4591	0.703131	Chen et al., 2016b
C2-P3-106	NSC232.8	Naqing	Guizhou, China	232.8	Moscovian	307.46	22.175	1	Streptognathodus sp., Idiognathodus sp., ramiforms	27.9507	28.1429	28.5515	29.2341	29.9266	30.3033	30.5038	0.658197	Chen et al., 2016b
C2-P3-107	NSC230.3	Naqing	Guizhou, China	230.3	Moscovian	307.791	22.5322	1	Streptognathodus sp., Idiognathodus sp.	26.7946	26.9791	27.3464	27.9718	28.5997	28.9674	29.1423	0.604792	Chen et al., 2016b
C2-P3-108	NSC228.1	Naqing	Guizhou, China	228.1	Moscovian	308.082	22.2088	1	Streptognathodus sp., Idiognathodus sp.	27.9625	28.1697	28.5722	29.2462	29.9318	30.3321	30.5465	0.658801	Chen et al., 2016b
C2-P3-109	NSC227	Naqing	Guizhou, China	227	Moscovian	308.227	22.8287	1	Streptognathodus sp., Idiognathodus sp.	25.6421	25.8303	26.1564	26.7096	27.2656	27.5897	27.7587	0.53525	Chen et al., 2016b
C2-P3-110	NSC225.8	Naqing	Guizhou, China	225.8	Moscovian	308.386	22.329	1	Streptognathodus sp., Idiognathodus sp.	27.5611	27.7733	28.1441	28.8099	29.4778	29.8552	30.0574	0.640067	Chen et al., 2016b
C2-P3-111	NSC218	Naqing	Guizhou, China	218	Moscovian	309.418	21.8119	1	Streptognathodus sp., Idiognathodus sp.	29.4484	29.7023	30.1626	30.9295	31.6901	32.1473	32.3946	0.740895	Chen et al., 2016b
C2-P3-112	NSC216.8	Naqing	Guizhou, China	216.8	Moscovian	309.577	21.2367	1	Streptognathodus sp., Idiognathodus sp.	31.7596	32.028	32.5626	33.454	34.3341	34.8733	35.1625	0.863622	Chen et al., 2016b
C2-P3-113	NSC215.2	Naqing	Guizhou, China	215.2	Moscovian	309.789	21.7902	1	Streptognathodus sp., Idiognathodus sp.	29.4817	29.7177	30.1572	30.921	31.6836	32.1296	32.4018	0.738299	Chen et al., 2016b
C2-P3-114	NSC214.5	Naqing	Guizhou, China	214.5	Moscovian	309.881	21.7881	1	Streptognathodus sp., Idiognathodus sp.	29.4834	29.705	30.1471	30.9215	31.6975	32.1515	32.3789	0.74427	Chen et al., 2016b
C2-P3-115	NSC213	Naqing	Guizhou, China	213	Moscovian	310.08	22.0451	1	Streptognathodus sp., Idiognathodus sp.	28.685	28.923	29.3409	30.0781	30.811	31.2347	31.4727	0.708314	Chen et al., 2016b
C2-P3-116	NSC211.05	Naqing	Guizhou, China	211.05	Moscovian	310.338	22.2016	1	Streptognathodus sp., Idiognathodus sp.	27.98	28.1617	28.5608	29.226	29.9031	30.3069	30.5164	0.650892	Chen et al., 2016b
C2-P3-117	NSC204.6	Naqing	Guizhou, China	204.6	Moscovian	311.191	22.012	1	Streptognathodus sp., Idiognathodus sp.	28.6696	28.9113	29.3482	30.076	30.806	31.241	31.4394	0.703939	Chen et al., 2016b
C2-P3-118	NSC201.6	Naqing	Guizhou, China	201.6	Moscovian	311.588	22.5357	1	Streptognathodus sp., Idiognathodus sp.	26.8039	26.9937	27.3463	27.9697	28.5893	28.9634	29.1419	0.597352	Chen et al., 2016b
C2-P3-119	NSC201	Naqing	Guizhou, China	201	Moscovian	311.667	22.4391	1	Streptognathodus sp., Idiognathodus sp.	27.1883	27.3881	27.7585	28.3917	29.0258	29.4158	29.6172	0.617639	Chen et al., 2016b
C2-P3-120	NSC200	Naqing	Guizhou, China	200	Moscovian	311.8	22.0914	1	Streptognathodus sp., Idiognathodus sp.	28.3367	28.5328	28.9421	29.66	30.3686	30.7692	30.9757	0.681243	Chen et al., 2016b
C2-P3-121	NSC199	Naqing	Guizhou, China	199	Moscovian	311.932	21.6845	1	Streptognathodus sp., Idiognathodus sp.	29.8627	30.106	30.5707	31.3549	32.1541	32.6043	32.8566	0.759221	Chen et al., 2016b
C2-P3-122	NSC197.4	Naqing	Guizhou, China	197.4	Moscovian	312.144	21.9045	1	Streptognathodus sp., Idiognathodus sp.	29.0748	29.2997	29.7547	30.5042	31.2677	31.7227	31.9563	0.734535	Chen et al., 2016b
C2-P3-123	NSC195.7	Naqing	Guizhou, China	195.7	Moscovian	312.369	22.2152	1	Streptognathodus sp., Idiognathodus sp.	27.944	28.1602	28.5518	29.2225	29.8888	30.3071	30.4986	0.650464	Chen et al., 2016b
C2-P3-124	NSC195.7 Gnoth	Naqing	Guizhou, China	195.7	Moscovian	312.369	22.2167	1	Gnathodus sp.	27.9605	28.1535	28.5561	29.2335	29.9242	30.3265	30.5284	0.660074	Chen et al., 2016b
C2-P3-125	NSC194.1S	Naqing	Guizhou, China	194.1	Moscovian	312.58	21.7188	1	Streptognathodus sp., Idiognathodus sp.	29.8512	30.0971	30.5803	31.361	32.1516	32.634	32.852	0.765159	Chen et al., 2016b
C2-P3-126	NSC193.1Gnoth	Naqing	Guizhou, China	193.1	Moscovian	312.713	21.7141	1	Gnathodus sp.	29.8546	30.0873	30.5677	31.3548	32.1517	32.6028	32.8599	0.7627	Chen et al., 2016b
C2-P3-127	NSC193 S	Naqing	Guizhou, China	193	Moscovian	312.726	21.6919	1	Streptognathodus sp., Idiognathodus sp.	29.9018	30.1228	30.564	31.3565	32.141	32.6061	32.8608	0.758312	Chen et al., 2016b
C2-P3-128	NSC192.2	Naqing	Guizhou, China	192.2	Moscovian	312.832	22.6307	1	Mesogondolella sp.	26.4084	26.5819	26.9437	27.5525	28.1498	28.5192	28.7098	0.587157	Chen et al., 2016b
C2-P3-129	NSC192.2	Naqing	Guizhou, China	192.2	Moscovian	312.832	21.9638	1	Streptognathodus sp., Idiognathodus sp.	28.7134	28.9345	29.3711	30.0913	30.8204	31.2401	31.4603	0.700407	Chen et al., 2016b
C2-P3-130	NSC190.5 R	Naqing	Guizhou, China	190.5	Moscovian	313.057	21.8612	1	ramiforms	29.0637	29.3116	29.7719	30.509	31.2552	31.7136	31.9295	0.722727	Chen et al., 2016b
C2-P3-131	NSC190.5Gond	Naqing	Guizhou, China	190.5	Moscovian	313.057	21.8427	1	Gondolella sp.	29.4476	29.6846	30.1416	30.9114	31.6817	32.1201	32.3499	0.742763	Chen et al., 2016b
C2-P3-132	NSC186.7 Gond	Naqing	Guizhou, China	186.7	Moscovian	313.559	21.7483	1	Gondolella sp.	29.8468	30.0941	30.5606	31.358	32.1647	32.6163	32.8402	0.769045	Chen et al., 2016b
C2-P3-133	NSC185.76	Naqing	Guizhou, China	185.76	Moscovian	313.684	22.1672	1	Gondolellasp.	27.9648	28.158	28.5507	29.2346	29.9227	30.3206	30.5109	0.660293	Chen et al., 2016b
C2-P3-134	NSC185.55	Naqing	Guizhou, China	185.55	Moscovian	313.712	22.2087	1	Streptognathodus sp., Idiognathodus sp.	27.975	28.172	28.575	29.2471	29.9464	30.3332	30.5357	0.659988	Chen et al., 2016b
C2-P3-135	NSC185.5 Gond	Naqing	Guizhou, China	185.5	Moscovian	313.718	21.8206	1	Gondolella sp.	29.4476	29.7115	30.1591	30.9272	31.6855	32.1461	32.3785	0.740572	Chen et al., 2016b
C2-P3-136	NSC184.55R	Naqing	Guizhou, China	184.55	Moscovian	313.844	22.0604	1	ramiforms	28.3238	28.5479	28.9406	29.6572	30.364	30.7677	30.9781	0.681399	Chen et al., 2016b
C2-P3-137	NSC184.55 Gond	Naqing	Guizhou, China	184.55	Moscovian	313.844	21.6519	1	Gondolella sp.	29.8884	30.1162	30.5605	31.3482	32.1325	32.6003	32.8285	0.757499	Chen et al., 2016b
C2-P3-138	NSC 184.5 Str	Naqing	Guizhou, China	184.5	Moscovian	313.85	22.434	1	Streptognathodus sp., Idiognathodus sp.	27.1704	27.378	27.7632	28.3933	29.0268	29.4305	29.6144	0.619893	Chen et al., 2016b
C2-P3-139	NSC183.5	Naqing	Guizhou, China	183.5	Moscovian	313.983	22.1669	1	Streptognathodus sp., Idiognathodus sp.	27.9787	28.1514	28.5487	29.2346	29.9234	30.3184	30.5243	0.655915	Chen et al., 2016b
C2-P3-140	NSC183.5R	Naqing	Guizhou, China	183.5	Moscovian	313.983	22.0298	1	ramiforms	28.7428	28.9509	29.3713	30.0946	30.8377	31.2606	31.4859	0.70459	Chen et al., 2016b
C2-P3-141	NSC183.5 Gond	Naqing	Guizhou, China	183.5	Moscovian	313.983	22.0221	1	Gondolella sp.	28.7247	28.9301	29.3483	30.0801	30.7864	31.2261	31.4465	0.694224	Chen et al., 2016b
C2-P3-142	NSC179.8	Naqing	Guizhou, China	179.8	Moscovian	314.472	22.6703	1	Streptognathodus sp., Idiognathodus sp., ramiforms	26.0341	26.2065	26.5502	27.1277	27.7102	28.0364	28.2187	0.559781	Chen et al., 2016b
C2-P3-143	NSC178.65	Naqing	Guizhou, China	178.65	Moscovian	314.624	22.5846	1	Streptognathodus sp., Idiognathodus sp	26.3883	26.5967	26.9568	27.5519	28.1467	28.5012	28.6779	0.578655	Chen et al., 2016b
C2-P3-144	NSC177.8	Naqing	Guizhou, China	177.8	Moscovian	314.737	22.4667	1	Streptognathodus, sp., Idiognathodus sp., ramiforms	26.7757	26.9801	27.3418	27.9652	28.5911	28.9733	29.1487	0.602615	Chen et al., 2016b
C2-P3-145	NSC177.2	Naqing	Guizhou, China	177.2	Moscovian	314.816	22.5147	1	ramiforms, Streptognathodus sp.,Idiognathodus sp.	26.7999	26.9942	27.3528	27.9741	28.5948	28.9728	29.1623	0.599473	Chen et al., 2016b
C2-P3-146	NSC176S	Naqing	Guizhou, China	176	Bashkirian	314.975	22.6472	1	Streptognathodus sp.,Idiognathodus sp.	26.4226	26.5911	26.9491	27.5502	28.1484	28.503	28.6835	0.578089	Chen et al., 2016b
C2-P3-147	NSC176R	Naqing	Guizhou, China	176	Bashkirian	314.975	22.3668	1	ramiforms	27.165	27.3664	27.7458	28.391	29.0249	29.3909	29.5901	0.615742	Chen et al., 2016b
C2-P3-148	NSC175.4	Naqing	Guizhou, China	175.4	Bashkirian	315.054	22.9682	1	Streptognathodus sp. Idiognathodus sp., ramiforms	24.8895	25.0422	25.3617	25.8715	26.3859	26.6832	26.8485	0.497862	Chen et al., 2016b
C2-P3-149	NSC174.8	Naqing	Guizhou, China	174.8	Bashkirian	315.134	22.6566	1	Streptognathodus sp., Idiognathodussp.	26.025	26.2067	26.5346	27.1242	27.7023	28.0652	28.2225	0.565084	Chen et al., 2016b
C2-P3-150	NSC 174.7	Naqing	Guizhou, China	174.7	Bashkirian	315.147	22.4488	1	undifferentiated	27.1852	27.3557	27.7387	28.3993	29.0499	29.427	29.6305	0.627423	Chen et al., 2016b
C2-P3-151	NSC174.5R	Naqing	Guizhou, China	174.5	Bashkirian	315.174	22.8317	1	ramiforms	25.6101	25.7924	26.1319	26.6939	27.265	27.5755	27.7481	0.542535	Chen et al., 2016b
C2-P3-152	NSC 174.5	Naqing	Guizhou, China	174.5	Bashkirian	315.174	22.9037	1	Streptognathodus sp., Idiognathodus sp.	25.2591	25.4298	25.7455	26.2844	26.8264	27.1261	27.2896	0.517412	Chen et al., 2016b
C2-P3-153	NSC173.3	Naqing	Guizhou, China	173.3	Bashkirian	315.286	22.5625	1	Streptognathodus sp.,Idiognathodus sp.	26.4254	26.6079	26.9568	27.5567	28.1528	28.5114	28.6996	0.576939	Chen et al., 2016b
C2-P3-154	NSC173.2	Naqing	Guizhou, China	173.2	Bashkirian	315.301	21.7997	1	Streptognathodus sp., Idiognathodus sp.	29.4912	29.713	30.1807	30.9368	31.7046	32.1546	32.3791	0.737069	Chen et al., 2016b
C2-P3-155	NSC173.10	Naqing	Guizhou, China	173.1	Bashkirian	315.317	22.6131	1	Streptognathodus sp., Idiognathodus sp.	26.4169	26.5911	26.9536	27.5473	28.1445	28.4854	28.6846	0.57761	Chen et al., 2016b
C2-P3-156	NSC173.1 R	Naqing	Guizhou, China	173.1	Bashkirian	315.317	22.1627	1	ramiforms	27.9464	28.1534	28.5509	29.2367	29.9262	30.3152	30.5142	0.658523	Chen et al., 2016b
C2-P3-157	NSC172.7	Naqing	Guizhou, China	172.7	Bashkirian	315.379	22.8152	1	Streptognathodus sp., Idiognathodus sp., ramiforms	25.6319	25.8007	26.1288	26.7008	27.2667	27.595	27.7705	0.544635	Chen et al., 2016b
C2-P3-158	NSC172.5	Naqing	Guizhou, China	172.5	Bashkirian	315.41	22.3734	1	Streptognathodus sp., Idiognathodus sp.,ramiforms	27.1842	27.3837	27.749	28.3896	29.0398	29.4263	29.6298	0.621272	Chen et al., 2016b
C2-P3-159	NSC172.25	Naqing	Guizhou, China	172.25	Bashkirian	315.449	23.1786	1	undifferentiated	24.093	24.2606	24.5449	25.015	25.4936	25.7753	25.9215	0.462717	Chen et al., 2016b
C2-P3-160	NSC171.87S	Naqing	Guizhou, China	171.87	Bashkirian	315.509	21.4476	1	Streptognathodus sp., Idiognathodus sp.	31.0351	31.2891	31.7872	32.6246	33.4612	33.9646	34.2029	0.809904	Chen et al., 2016b
C2-P3-161	NSC171.87R	Naqing	Guizhou, China	171.87	Bashkirian	315.509	22.9121	1	ramiforms	25.2599	25.4228	25.7473	26.2847	26.8211	27.1402	27.2974	0.519753	Chen et al., 2016b
C2-P3-162	NSC170.8	Naqing	Guizhou, China	170.8	Bashkirian	315.675	21.8745	1	Streptognathodus sp., Idiognathodus sp., ramiforms	29.1356	29.3389	29.769	30.5118	31.2614	31.7004	31.9215	0.716729	Chen et al., 2016b
C2-P3-163	NSC170.5	Naqing	Guizhou, China	170.5	Bashkirian	315.722	22.2213	1	ramiforms, Idiognathodus sp., Streptognathodus sp.	27.9506	28.1519	28.5508	29.2334	29.9126	30.303	30.5325	0.655153	Chen et al., 2016b
C2-P3-164	NSC170.3	Naqing	Guizhou, China	170.3	Bashkirian	315.753	22.6784	1	Streptognathodus sp., Idiognathodus sp.	26.0266	26.1877	26.5403	27.127	27.7135	28.0484	28.2181	0.563306	Chen et al., 2016b
C2-P3-165	NSC169	Naqing	Guizhou, China	169	Bashkirian	315.956	23.0153	1	Streptognathodus sp., Idiognathodus sp.	24.8829	25.0417	25.3397	25.8551	26.3731	26.6801	26.833	0.497561	Chen et al., 2016b
C2-P3-166	NSC169	Naqing	Guizhou, China	169	Bashkirian	315.956	22.6737	1	Streptognathodus sp., Idiognathodus sp.	26.0122	26.2064	26.5386	27.1188	27.7038	28.0353	28.2177	0.561198	Chen et al., 2016b
C2-P3-167	NSC168.2R	Naqing	Guizhou, China	168.2	Bashkirian	316.08	23.0059	1	ramiforms	24.9035	25.058	25.3529	25.8599	26.3669	26.6661	26.82	0.489577	Chen et al., 2016b
C2-P3-168	NSC168.2	Naqing	Guizhou, China	168.2	Bashkirian	316.08	22.835	1	Idiognathodus sp.	25.6475	25.818	26.1595	26.7058	27.2592	27.5845	27.7506	0.532648	Chen et al., 2016b
C2-P3-169	NSC168.15	Naqing	Guizhou, China	168.15	Bashkirian	316.088	22.9047	1	Streptognathodus sp., Idiognathodus sp., ramiforms	25.2757	25.4213	25.7335	26.2825	26.8228	27.1424	27.3159	0.520728	Chen et al., 2016b
C2-P3-170	NSC167.5	Naqing	Guizhou, China	167.5	Bashkirian	316.189	23.3302	1	Idiognathodus sp., Streptognathodus sp.	23.7116	23.8618	24.1361	24.5985	25.0523	25.3253	25.4485	0.441706	Chen et al., 2016b
C2-P3-171	NSC167.3R	Naqing	Guizhou, China	167.3	Bashkirian	316.221	22.9994	1	ramiforms	24.8719	25.0299	25.3365	25.8607	26.376	26.6951	26.8678	0.50559	Chen et al., 2016b
C2-P3-172	NSC167.3	Naqing	Guizhou, China	167.3	Bashkirian	316.221	23.0459	1	Streptognathodus sp., Idiognathodus sp.	24.8728	25.0432	25.3472	25.863	26.3914	26.6864	26.8364	0.501594	Chen et al., 2016b
C2-P3-173	NSC167	Naqing	Guizhou, China	167	Bashkirian	316.267	22.7976	1	Idiognathodus sp.	25.6444	25.8118	26.154	26.7087	27.2792	27.6019	27.7403	0.543319	Chen et al., 2016b
C2-P3-174	NSC166.4	Naqing	Guizhou, China	166.4	Bashkirian	316.361	22.7994	1	ramiforms, Idiognathodus sp.	25.6586	25.8226	26.1442	26.7118	27.2602	27.6113	27.7798	0.539754	Chen et al., 2016b
C2-P3-175	NSC166.3	Naqing	Guizhou, China	166.3	Bashkirian	316.376	22.5932	1	Idiognathodus sp., Streptognathodus sp.	26.4169	26.6003	26.9442	27.5521	28.1645	28.5207	28.6909	0.582952	Chen et al., 2016b
C2-P3-176	NSC166.2	Naqing	Guizhou, China	166.2	Bashkirian	316.392	22.0032	1	Idiognathodus sp.	28.7248	28.9379	29.3764	30.0857	30.8044	31.2536	31.4993	0.697679	Chen et al., 2016b
C2-P3-177	NSC165.7	Naqing	Guizhou, China	165.7	Bashkirian	316.47	22.6894	1	Streptognathodus sp., Idiognathodus sp.	26.027	26.1988	26.5428	27.1231	27.7145	28.0526	28.227	0.561853	Chen et al., 2016b
C2-P3-178	NSC164.6	Naqing	Guizhou, China	164.6	Bashkirian	316.641	22.3749	1	Idiognathodus sp., Streptognathodus sp.	27.1707	27.3712	27.7566	28.394	29.0356	29.4161	29.6208	0.622833	Chen et al., 2016b
C2-P3-179	NSC164.28	Naqing	Guizhou, China	164	Bashkirian	316.735	22.3179	1	Streptognathodus sp., Idiognathodus sp.	27.5702	27.775	28.1387	28.8148	29.494	29.8638	30.0491	0.641231	Chen et al., 2016b
C2-P3-180	NSC163	Naqing	Guizhou, China	163	Bashkirian	316.89	22.4783	1	Idiognathodus sp.,ramiforms	26.7916	26.9764	27.3364	27.9686	28.5957	28.9517	29.1631	0.604216	Chen et al., 2016b
C2-P3-181	NSC162.3	Naqing	Guizhou, China	162.3	Bashkirian	316.999	22.836	1	Streptognathodus sp., Idiognathodus sp.	25.6245	25.8063	26.1358	26.6963	27.2553	27.5776	27.7622	0.540899	Chen et al., 2016b
C2-P3-182	NSC161.9	Naqing	Guizhou, China	161.9	Bashkirian	317.062	22.7339	1	Idiognathodus sp., ramiforms	26.0004	26.1887	26.5426	27.1217	27.7057	28.0281	28.2079	0.561783	Chen et al., 2016b
C2-P3-183	NSC161	Naqing	Guizhou, China	161	Bashkirian	317.202	22.3773	1	Idiognathodus sp.	27.1819	27.3911	27.7537	28.3885	29.0293	29.3925	29.5882	0.612476	Chen et al., 2016b
C2-P3-184	NSC161	Naqing	Guizhou, China	161	Bashkirian	317.202	22.5306	1	ramiforms	26.7774	26.9693	27.3325	27.9659	28.5958	28.9444	29.1362	0.604575	Chen et al., 2016b
C2-P3-185	NSC160	Naqing	Guizhou, China	160	Bashkirian	317.358	22.0848	1	ramiforms, Streptognathodus sp., Idiognathodus sp.	28.3431	28.5576	28.9617	29.6662	30.3773	30.7805	31.0157	0.678478	Chen et al., 2016b
C2-P3-186	NSC159.7	Naqing	Guizhou, China	159.7	Bashkirian	317.405	22.5357	1	Streptognathodus sp., Idiognathodus sp.	26.7876	26.9877	27.3508	27.9681	28.58	28.9679	29.1573	0.600194	Chen et al., 2016b
C2-P3-187	NSC159	Naqing	Guizhou, China	159	Bashkirian	317.514	22.8007	1	ramiforms	25.617	25.7973	26.1446	26.6997	27.258	27.5732	27.7481	0.542273	Chen et al., 2016b
C2-P3-188	NSC158.73	Naqing	Guizhou, China	158.73	Bashkirian	317.556	22.665	1	Idiognathodus sp.	26.008	26.1891	26.5335	27.1199	27.7097	28.032	28.2056	0.564144	Chen et al., 2016b
C2-P3-189	NSC158.6	Naqing	Guizhou, China	158.6	Bashkirian	317.576	22.6131	1	ramiforms, Idiognathodus sp.	26.3951	26.5963	26.942	27.5403	28.1379	28.4819	28.6571	0.579567	Chen et al., 2016b
C2-P3-190	NSC157.3	Naqing	Guizhou, China	157.3	Bashkirian	317.778	23.2636	1	ramiforms	23.7366	23.8741	24.1425	24.593	25.0565	25.322	25.4505	0.439007	Chen et al., 2016b
C2-P3-191	NSC156.8	Naqing	Guizhou, China	156.8	Bashkirian	317.856	23.1364	1	Streptognathodus sp., Idiognathodus sp.	24.5043	24.6539	24.9457	25.4387	25.9302	26.2197	26.3704	0.476308	Chen et al., 2016b
C2-P3-192	NSC154.8	Naqing	Guizhou, China	154.8	Bashkirian	318.168	22.9343	1	ramiforms, Streptognathodus sp., Idiognathodus sp.	25.2455	25.4176	25.7304	26.278	26.8262	27.1452	27.3162	0.524203	Chen et al., 2016b
C2-P3-193	NSC153.9	Naqing	Guizhou, China	153.9	Bashkirian	318.308	23.0243	1	Streptognathodus sp., Idiognathodus sp.	24.8399	25.0192	25.3333	25.8508	26.3657	26.6695	26.8341	0.501184	Chen et al., 2016b
C2-P3-194	NSC153	Naqing	Guizhou, China	153	Bashkirian	318.448	23.5273	1	ramiforms	22.9758	23.0935	23.329	23.7487	24.1679	24.4049	24.5431	0.402114	Chen et al., 2016b
C2-P3-195	NSC152.3	Naqing	Guizhou, China	152.3	Bashkirian	318.557	23.716	1	ramiforms, Idiognathodus sp., Streptognathodus sp.	22.217	22.3187	22.5437	22.909	23.2766	23.4941	23.6154	0.353948	Chen et al., 2016b
C2-P3-196	NSC152.3	Naqing	Guizhou, China	152.3	Bashkirian	318.557	22.4751	1	Streptognathodus sp., Idiognathodus sp.	26.8132	26.989	27.3508	27.981	28.6102	28.9544	29.1457	0.600662	Chen et al., 2016b
C2-P3-197	NSC151	Naqing	Guizhou, China	151	Bashkirian	318.76	22.8305	1	Idiognathodus sp., Lochriea sp.	25.6212	25.8104	26.128	26.6951	27.2647	27.5989	27.7661	0.545575	Chen et al., 2016b
C2-P3-198	NSC144.2	Naqing	Guizhou, China	144.2	Bashkirian	319.819	22.0521	0.5	ramiforms, Idiognathodus sp., Streptognathodus sp.	26.4131	26.5875	26.9453	27.5459	28.1615	28.4914	28.6722	0.582359	Chen et al., 2016b
C2-P3-199	NSC141.5	Naqing	Guizhou, China	141.5	Bashkirian	320.24	24.1834	0.5	Streptognathodus sp., Idiognathodus sp.	18.374	18.4209	18.5196	18.6864	18.8542	18.9536	19.0038	0.161435	Chen et al., 2016b
C2-P3-200	NSC135.9	Naqing	Guizhou, China	135.9	Bashkirian	321.112	22.6688	0.5	Gnathodus sp.,Broken	24.1487	24.2836	24.5472	25.02	25.4959	25.7622	25.9199	0.454224	Chen et al., 2016b
C2-P3-201	NSC135	Naqing	Guizhou, China	135	Bashkirian	321.253	23.0289	0.5	Gnathodus sp., Diognathodussp.,	22.9738	23.1007	23.3415	23.7504	24.1647	24.4103	24.5317	0.396363	Chen et al., 2016b
C2-P3-202	NSC134	Naqing	Guizhou, China	134	Bashkirian	321.408	21.8018	0.5	ramiforms., Idiognathodus sp., Lochriea sp	27.4951	27.7174	28.1308	28.8063	29.4721	29.8608	30.0722	0.648656	Chen et al., 2016b
C2-P3-203	NSC128.6	Naqing	Guizhou, China	128.6	Serpukhovian	322.25	22.5077	0.5	Lochriea sp., ramiforms	24.8923	25.0464	25.3386	25.8602	26.3828	26.6844	26.836	0.499605	Chen et al., 2016b
C2-P3-204	NSC127.9	Naqing	Guizhou, China	127.9	Serpukhovian	322.359	22.6718	0.5	Gnathodus sp., ramiforms, Lochriea sp.	24.135	24.2758	24.5487	25.029	25.5044	25.7925	25.9385	0.461199	Chen et al., 2016b
C2-P3-205	NSC127.2	Naqing	Guizhou, China	127.2	Serpukhovian	322.468	22.6356	0.5	Gnathodus sp. ramiforms	24.5041	24.6535	24.9421	25.436	25.9283	26.2151	26.3677	0.476028	Chen et al., 2016b
C2-P3-206	NSC126.1Gnoth	Naqing	Guizhou, China	126.1	Serpukhovian	322.639	22.0053	0.5	Gnathodus sp.,	26.8159	26.9948	27.3512	27.9718	28.5835	28.9571	29.1333	0.594794	Chen et al., 2016b
C2-P3-207	NSC125.2	Naqing	Guizhou, China	125.2	Serpukhovian	322.779	22.3019	0.5	Gnathodus sp.,	25.6362	25.8115	26.14	26.7	27.26	27.5994	27.7665	0.539661	Chen et al., 2016b
C2-P3-208	NSC123 mixed	Naqing	Guizhou, China	123	Serpukhovian	323.122	22.3858	0.5	undifferentiated	25.264	25.4283	25.7462	26.2873	26.817	27.1587	27.3096	0.520396	Chen et al., 2016b
C2-P3-209	NSC122 mixed	Naqing	Guizhou, China	122	Serpukhovian	323.272	22.6677	0.5	undifferentiated	24.1057	24.2523	24.5322	25.0147	25.4936	25.7823	25.9188	0.465097	Chen et al., 2016b
C2-P3-210	NSC118.5	Naqing	Guizhou, China	118.5	Serpukhovian	323.703	22.4924	0.5	Gnathodus sp., ramiforms, Lochriea sp.	24.8994	25.0555	25.3565	25.8599	26.368	26.6708	26.8326	0.492841	Chen et al., 2016b
C2-P3-211	NSC118	Naqing	Guizhou, China	118	Serpukhovian	323.765	22.0684	0.5	ramiforms, Gnathodus sp.	26.4035	26.5883	26.9438	27.553	28.1589	28.4965	28.6691	0.581572	Chen et al., 2016b
C2-P3-212	NSC117	Naqing	Guizhou, China	117	Serpukhovian	323.888	21.8802	0.5	Gnathodus sp., ramiforms	27.1727	27.3681	27.759	28.396	29.0374	29.4056	29.6135	0.618062	Chen et al., 2016b
C2-P3-213	NSC115.3	Naqing	Guizhou, China	115.3	Serpukhovian	324.097	22.0392	0.5	Gnathodus sp., ramiforms	26.7907	26.9942	27.3317	27.9678	28.5926	28.9613	29.1464	0.601192	Chen et al., 2016b
C2-P3-214	NSC 114.1	Naqing	Guizhou, China	114.1	Serpukhovian	324.245	22.2384	0.5	undifferentiated	26.0417	26.2206	26.5511	27.1341	27.7214	28.0639	28.2364	0.563515	Chen et al., 2016b
C2-P3-215	NSC113	Naqing	Guizhou, China	113	Serpukhovian	324.381	22.0957	0.5	Gnathodus sp., ramiforms	26.4468	26.6302	26.9646	27.5596	28.1514	28.516	28.6961	0.570957	Chen et al., 2016b
C2-P3-216	NSC112	Naqing	Guizhou, China	112	Serpukhovian	324.504	21.2913	0.5	ramiforms, Gnathodus sp.	29.495	29.7166	30.147	30.9214	31.6864	32.1354	32.354	0.73705	Chen et al., 2016b
C2-P3-217	NSC111	Naqing	Guizhou, China	111	Serpukhovian	324.627	21.7768	0.5	Gnathodus sp., ramiforms	27.5541	27.7697	28.1452	28.81	29.4805	29.8804	30.0851	0.644447	Chen et al., 2016b
C2-P3-218	NSC109.4	Naqing	Guizhou, China	109.4	Serpukhovian	324.824	22.0897	0.5	Gnathodus sp., ramiforms	26.4157	26.589	26.9484	27.5507	28.1559	28.5227	28.7299	0.584614	Chen et al., 2016b
C2-P3-219	NSC108.5	Naqing	Guizhou, China	108.5	Serpukhovian	324.935	21.8337	0.5	Gnathodus sp., ramiforms Lochriea sp.	27.5599	27.7643	28.1451	28.811	29.4829	29.8442	30.046	0.640419	Chen et al., 2016b
C2-P3-220	NSC106.6	Naqing	Guizhou, China	106.6	Serpukhovian	325.169	22.5383	0.5	Gnathodus sp.	24.8847	25.0541	25.345	25.8556	26.3633	26.6634	26.8188	0.492567	Chen et al., 2016b
C2-P3-221	NSC105.1	Naqing	Guizhou, China	105.1	Serpukhovian	325.354	21.5043	0.5	Gnathodus sp.	28.7138	28.9281	29.3398	30.072	30.8129	31.2163	31.4144	0.697265	Chen et al., 2016b
C2-P3-222	NSC104.5	Naqing	Guizhou, China	104.5	Serpukhovian	325.428	21.9702	0.5	ramiforms, Gnathodus sp.	26.7851	26.9797	27.3444	27.9597	28.5814	28.9571	29.1377	0.597658	Chen et al., 2016b
C2-P3-223	NSC103.1	Naqing	Guizhou, China	103.1	Serpukhovian	325.601	21.6534	0.5	Gnathodus sp.	27.9318	28.1365	28.5575	29.2323	29.9145	30.3201	30.5302	0.659841	Chen et al., 2016b
C2-P3-224	NSC101ME	Naqing	Guizhou, China	101	Serpukhovian	325.86	21.6062	0.5	Mestrognathus sp.	28.3365	28.5486	28.961	29.6597	30.3696	30.7689	30.9887	0.677234	Chen et al., 2016b
C2-P3-225	NSC101	Naqing	Guizhou, China	101	Serpukhovian	325.86	21.9425	0.5	Gnathodus sp., Lochriea sp., ramiforms	27.1812	27.3851	27.7534	28.3955	29.0325	29.4008	29.5974	0.613465	Chen et al., 2016b
C2-P3-226	NSC100	Naqing	Guizhou, China	100	Serpukhovian	325.983	22.2434	0.5	ramiforms	26.0149	26.1952	26.542	27.1199	27.6994	28.0519	28.2219	0.558686	Chen et al., 2016b
C2-P3-227	NSC99	Naqing	Guizhou, China	99	Serpukhovian	326.106	21.8739	0.5	ramiforms	27.1622	27.3634	27.7485	28.3952	29.0559	29.4265	29.6118	0.62844	Chen et al., 2016b
C2-P3-228	NSC98.3	Naqing	Guizhou, China	98.3	Serpukhovian	326.192	22.2181	0.5	Gnathodus sp., ramiforms	26.0272	26.2019	26.5469	27.1297	27.7132	28.0429	28.2296	0.562715	Chen et al., 2016b
C2-P3-229	NSC97.1	Naqing	Guizhou, China	97.1	Serpukhovian	326.34	21.9025	0.5	Gnathodus sp., Lochriea sp., ramiforms	27.1697	27.3703	27.7416	28.3934	29.0297	29.4189	29.5979	0.62021	Chen et al., 2016b
C2-P3-230	NSC96Gno	Naqing	Guizhou, China	96	Serpukhovian	326.476	22.0437	0.5	Gnathodus sp.	26.7945	26.9817	27.3347	27.9674	28.6022	28.9629	29.1639	0.607192	Chen et al., 2016b
C2-P3-231	NSC95	Naqing	Guizhou, China	95	Serpukhovian	326.599	21.6678	0.5	ramiforms, Gnathodus sp.	27.9456	28.1443	28.5532	29.2312	29.9196	30.3191	30.5217	0.659466	Chen et al., 2016b
C2-P3-232	NSC94.1	Naqing	Guizhou, China	94.1	Serpukhovian	326.71	22.056	0.5	Gnathodus sp., ramiforms	26.4569	26.6238	26.9575	27.5514	28.1453	28.5106	28.705	0.57447	Chen et al., 2016b
C2-P3-233	NSC92.75	Naqing	Guizhou, China	92.75	Serpukhovian	326.876	21.8898	0.5	Gnathodus sp.	27.1808	27.37	27.7522	28.3942	29.0383	29.4121	29.5945	0.620489	Chen et al., 2016b
C2-P3-234	NSC92.14	Naqing	Guizhou, China	92.14	Serpukhovian	326.951	21.8987	0.5	ramiforms, Gnathodus sp.	27.1839	27.3811	27.7547	28.403	29.0511	29.4255	29.6016	0.620885	Chen et al., 2016b
C2-P3-235	NSC91.1 Gnoth	Naqing	Guizhou, China	91.1	Serpukhovian	327.08	21.7094	0.5	Gnathodus sp.	27.9453	28.1462	28.5412	29.2294	29.9105	30.2951	30.5306	0.656044	Chen et al., 2016b
C2-P3-236	NSC90.72	Naqing	Guizhou, China	90.12	Serpukhovian	327.2	21.5328	0.5	ramiforms, Gnathodus sp.	28.676	28.9183	29.34	30.079	30.8102	31.2311	31.4878	0.709046	Chen et al., 2016b
C2-P3-237	NSC90 G+R	Naqing	Guizhou, China	90	Serpukhovian	327.215	20.1155	0.5	Gnathodus sp., ramiforms	34.0146	34.3422	34.9527	35.97	36.9957	37.5915	37.886	0.99046	Chen et al., 2016b
C2-P3-238	NSC89 Mixed	Naqing	Guizhou, China	89	Serpukhovian	327.338	21.879	0.5	undifferentiated	27.1687	27.3845	27.7542	28.3904	29.0275	29.3965	29.5775	0.614843	Chen et al., 2016b
C2-P3-239	NSC89 Mese	Naqing	Guizhou, China	89	Serpukhovian	327.338	20.336	0.5	Mestrognathus sp.	33.3111	33.6101	34.1623	35.1482	36.1454	36.6781	36.9594	0.940442	Chen et al., 2016b
C2-P3-240	NSC88	Naqing	Guizhou, China	88	Serpukhovian	327.462	21.6457	0.5	Gnathodus sp.	28.3333	28.5474	28.958	29.6691	30.3692	30.788	31.0138	0.682369	Chen et al., 2016b
C2-P3-241	NSC87.2	Naqing	Guizhou, China	87.2	Serpukhovian	327.56	21.7186	0.5	Gnathodus sp.	27.98	28.1783	28.5519	29.2341	29.9052	30.3161	30.5143	0.650723	Chen et al., 2016b
C2-P3-242	NSC86	Naqing	Guizhou, China	86	Serpukhovian	327.708	21.3501	0.5	Gnathodus sp., ramiforms	29.105	29.3227	29.7676	30.5009	31.2416	31.6753	31.8997	0.717005	Chen et al., 2016b
C2-P3-243	NSC85R	Naqing	Guizhou, China	85	Serpukhovian	327.831	20.662	0.5	ramiforms	31.7625	32.0243	32.5575	33.4754	34.3989	34.8945	35.1646	0.875102	Chen et al., 2016b
C2-P3-244	NSC85	Naqing	Guizhou, China	85	Serpukhovian	327.831	21.9686	0.5	Gnathodus sp.	26.7956	26.9939	27.3741	27.9822	28.5988	28.9775	29.1711	0.598733	Chen et al., 2016b
C2-P3-245	NSC83.9	Naqing	Guizhou, China	83.9	Serpukhovian	327.967	21.6242	0	Gnathodus sp.	26.4067	26.5967	26.947	27.5513	28.1499	28.5081	28.6661	0.578259	Chen et al., 2016b
C2-P3-246	NSC82.4	Naqing	Guizhou, China	82.4	Serpukhovian	328.152	21.922	0	Gnathodus sp.	25.2675	25.4293	25.7417	26.2863	26.8265	27.1355	27.2839	0.518976	Chen et al., 2016b
C2-P3-247	NSC81.5	Naqing	Guizhou, China	81.6	Serpukhovian	328.25	20.6591	0	Gnathodus sp., Lochriea sp., ramiforms	29.8756	30.0978	30.5565	31.3399	32.123	32.5675	32.7977	0.750841	Chen et al., 2016b
C2-P3-248	NSC79.8	Naqing	Guizhou, China	79.8	Serpukhovian	328.472	22.0348	0	Gnathodus sp., Lochriea sp., ramiforms	24.9038	25.0544	25.3517	25.867	26.3804	26.6856	26.8391	0.496724	Chen et al., 2016b
C2-P3-249	NSC78.9R	Naqing	Guizhou, China	78.9	Serpukhovian	328.583	22.2865	0	ramiforms	23.7198	23.8632	24.137	24.5887	25.0388	25.3077	25.4447	0.435807	Chen et al., 2016b
C2-P3-250	NSC78	Naqing	Guizhou, China	78	Serpukhovian	328.694	21.8866	0	Gnathodus sp., Lochriea sp., ramiforms	25.2692	25.4259	25.7492	26.2811	26.8201	27.126	27.3025	0.516718	Chen et al., 2016b
C2-P3-251	NSC77.26Me	Naqing	Guizhou, China	77.26	Serpukhovian	328.785	21.7902	0	Mestrognathus sp., Gnathodus sp.	25.6323	25.8098	26.1353	26.6971	27.2622	27.5958	27.7731	0.543862	Chen et al., 2016b
C2-P3-252	NSC77.26	Naqing	Guizhou, China	77.26	Serpukhovian	328.785	22.0825	0	Gnathodus sp.	24.4927	24.6445	24.9299	25.4332	25.933	26.2204	26.3798	0.482078	Chen et al., 2016b
C2-P3-253	NSC77.26G	Naqing	Guizhou, China	77.26	Serpukhovian	328.785	22.0607	0	Gnathodus sp.	24.473	24.6385	24.9414	25.4335	25.9251	26.2178	26.3769	0.478466	Chen et al., 2016b
C2-P3-254	NSC76	Naqing	Guizhou, China	76	Serpukhovian	328.941	21.5416	0	Gnathodus sp.	26.789	26.9694	27.3441	27.9676	28.5846	28.9473	29.1388	0.600731	Chen et al., 2016b
C2-P3-255	NSC75.2	Naqing	Guizhou, China	75.2	Serpukhovian	329.039	21.5476	0	Gnathodus sp., Lochriea sp., ramiforms	26.791	26.9723	27.3358	27.974	28.6114	28.9522	29.1187	0.603469	Chen et al., 2016b
C2-P3-256	NSC75.2G	Naqing	Guizhou, China	75.2	Serpukhovian	329.039	21.7369	0	Gnathodus sp.	26.0048	26.2061	26.5397	27.1351	27.7212	28.0514	28.2339	0.5656	Chen et al., 2016b
C2-P3-257	NSC74Mixed	Naqing	Guizhou, China	74	Serpukhovian	329.187	21.9767	0	Gnathodus sp., Lochriea sp., ramiforms	24.8905	25.0478	25.3397	25.8643	26.3857	26.6857	26.8376	0.497998	Chen et al., 2016b
C2-P3-258	NSC72.8Mixed	Naqing	Guizhou, China	72.8	Serpukhovian	329.335	22.0829	0	Gnathodus sp., Lochriea sp., ramiforms	24.4929	24.6358	24.9417	25.4358	25.9341	26.2309	26.3808	0.480333	Chen et al., 2016b
C2-P3-259	NSC71.8Mestr	Naqing	Guizhou, China	71.8	Serpukhovian	329.458	21.7064	0	Mestognathus sp.	26.0296	26.1961	26.5465	27.1257	27.7116	28.0625	28.2254	0.562813	Chen et al., 2016b
C2-P3-260	NSC70.1Mixed	Naqing	Guizhou, China	70.1	Serpukhovian	329.668	21.7354	0	Gnathodus sp., Lochriea sp., ramiforms	26.0451	26.2304	26.5534	27.1356	27.7181	28.055	28.2284	0.556067	Chen et al., 2016b
C2-P3-261	NSC69.8R	Naqing	Guizhou, China	69.8	Serpukhovian	329.705	21.6689	0	ramiforms	26.0122	26.1917	26.5343	27.1169	27.7022	28.0423	28.2187	0.563734	Chen et al., 2016b
C2-P3-262	NSC 69.8Gn	Naqing	Guizhou, China	69.8	Serpukhovian	329.705	21.8655	0	Gnathodus sp.	25.2541	25.4341	25.7312	26.2774	26.8188	27.134	27.2952	0.519553	Chen et al., 2016b
C2-P3-263	NSC 66.5	Naqing	Guizhou, China	66.5	Serpukhovian	330.111	22.2696	0	Gnathodus sp., Lochriea sp., ramiforms	23.7327	23.8684	24.1288	24.5936	25.0585	25.3242	25.4667	0.443674	Chen et al., 2016b
C2-P3-264	NSC 66.5	Naqing	Guizhou, China	66.5	Serpukhovian	330.111	22.5147	0	Gnathodus sp., Lochriea sp., ramiforms	22.9778	23.1049	23.3529	23.7491	24.1476	24.3906	24.5238	0.390515	Chen et al., 2016b
C2-P3-265	NSC 66	Naqing	Guizhou, China	66	Serpukhovian	330.173	21.7158	0	ramiforms	26.0374	26.2098	26.5315	27.1228	27.699	28.0503	28.2131	0.560597	Chen et al., 2016b
C2-P3-266	NSC 65.8	Naqing	Guizhou, China	65.8	Serpukhovian	330.198	21.6491	0	Gnathodus sp., ramiforms	26.4277	26.5967	26.9512	27.554	28.1576	28.5062	28.6976	0.583716	Chen et al., 2016b
C2-P3-267	NSC 65.5	Naqing	Guizhou, China	65.5	Serpukhovian	330.235	22.0055	0	Gnathodus sp., ramiforms	24.8752	25.0338	25.3388	25.8577	26.3713	26.6853	26.8484	0.500947	Chen et al., 2016b
C2-P3-268	NS 65.30	Naqing	Guizhou, China	65.3	Serpukhovian	330.259	22.1967	0	undifferentiated	24.1107	24.2618	24.5369	25.0163	25.4923	25.7629	25.9059	0.458672	Chen et al., 2016b
C2-P3-269	NS 63.70	Naqing	Guizhou, China	63.7	Serpukhovian	330.456	22.855	0	undifferentiated	21.4501	21.5555	21.7428	22.0641	22.3881	22.5836	22.6903	0.313314	Chen et al., 2016b
C2-P3-270	NSC 63.6Me	Naqing	Guizhou, China	63.6	Serpukhovian	330.469	21.5329	0	Mestrognathus sp.	26.8019	26.9966	27.3667	27.9852	28.6045	28.9755	29.1482	0.598895	Chen et al., 2016b
C2-P3-271	NSC63.6	Naqing	Guizhou, China	63.6	Serpukhovian	330.469	21.7404	0	Gnathodus sp., Lochriea sp., ramiforms	26.0347	26.212	26.5477	27.1229	27.7027	28.046	28.228	0.557369	Chen et al., 2016b
C2-P3-272	NS 63.45	Naqing	Guizhou, China	63.45	Serpukhovian	330.487	22.6567	0	undifferentiated	22.2059	22.3216	22.5338	22.9061	23.2757	23.495	23.6065	0.35831	Chen et al., 2016b
C2-P3-273	NS63.15 (R)	Naqing	Guizhou, China	63.15	Serpukhovian	330.524	22.31	0	ramiforms	23.7183	23.8672	24.1412	24.5944	25.0472	25.3168	25.4449	0.439987	Chen et al., 2016b
C2-P3-274	NS62.5 (R)	Naqing	Guizhou, China	62.5	Serpukhovian	330.604	21.8367	0	ramiforms	25.644	25.8237	26.1472	26.7107	27.2647	27.6101	27.7542	0.541475	Chen et al., 2016b
C2-P3-275	NS61.4 (R)	Naqing	Guizhou, China	61.4	Serpukhovian	330.74	23.3167	0	ramiforms	19.9051	19.982	20.1228	20.3698	20.6145	20.7717	20.8449	0.238937	Chen et al., 2016b
C2-P3-276	NS61.4 (m)	Naqing	Guizhou, China	61.4	Serpukhovian	330.74	22.0933	0	Gnathodus sp.	24.4888	24.6443	24.9482	25.4404	25.9412	26.2237	26.3729	0.478755	Chen et al., 2016b
C2-P3-277	NSC61.3	Naqing	Guizhou, China	61.3	Serpukhovian	330.752	22.3832	0	Gnathodus sp.	23.3521	23.4751	23.7331	24.1672	24.6053	24.8531	24.9717	0.418909	Chen et al., 2016b
C2-P3-278	NS61.0 (R)	Naqing	Guizhou, China	61	Serpukhovian	330.789	22.74	0	ramiforms	22.1794	22.3056	22.5385	22.9091	23.2875	23.4987	23.6187	0.363105	Chen et al., 2016b
C2-P3-279	NSC60.3	Naqing	Guizhou, China	60.3	Serpukhovian	330.875	22.3169	0	ramiforms	23.7302	23.8721	24.1363	24.5926	25.0426	25.3155	25.4641	0.440183	Chen et al., 2016b
C2-P3-280	NS 60.2	Naqing	Guizhou, China	60.2	Serpukhovian	330.888	22.5233	0	undifferentiated	22.975	23.0924	23.3437	23.7507	24.1606	24.3987	24.5131	0.395019	Chen et al., 2016b
C2-P3-281	NS60 (R)	Naqing	Guizhou, China	60	Viséan	330.934	22.1467	0	ramiforms	24.4762	24.6276	24.9421	25.4326	25.9242	26.2251	26.3831	0.481946	Chen et al., 2016b
C2-P3-282	NS60.0 (m)	Naqing	Guizhou, China	60	Viséan	330.934	22.1133	0	Gnathodus sp.	24.4813	24.6478	24.9319	25.4333	25.9346	26.2229	26.3793	0.482754	Chen et al., 2016b
C2-P3-283	NSC57.6	Naqing	Guizhou, China	57.6	Viséan	331.279	22.0323	0	Gnathodus sp., ramiforms	24.877	25.037	25.3484	25.8584	26.3728	26.6748	26.8269	0.496603	Chen et al., 2016b
C2-P3-284	NSC56.3	Naqing	Guizhou, China	56.3	Viséan	331.466	22.3738	0	ramiforms, Gnathodus sp.	23.3635	23.4871	23.7482	24.1778	24.6059	24.87	24.9955	0.416903	Chen et al., 2016b
C2-P3-285	NS52.8 (R)	Naqing	Guizhou, China	52.8	Viséan	331.968	21.7567	0	ramiforms	25.6386	25.8115	26.1486	26.7096	27.2665	27.6008	27.7699	0.541219	Chen et al., 2016b
C2-P3-286	NS52.6 (R)	Naqing	Guizhou, China	52.6	Viséan	331.997	22.45	0	ramiforms	22.9658	23.084	23.3313	23.7498	24.1679	24.417	24.5541	0.402311	Chen et al., 2016b
C2-P3-287	NSC49.2	Naqing	Guizhou, China	49.2	Viséan	332.485	22.3907	0	Lochriea sp.	23.358	23.4842	23.7296	24.1713	24.6114	24.8758	25.0088	0.423927	Chen et al., 2016b
C2-P3-288	NSC46.2	Naqing	Guizhou, China	46.2	Viséan	332.916	22.45	0	Gnathodus sp., ramiforms, Lochriea sp.	22.9611	23.0862	23.3401	23.7475	24.1627	24.4064	24.5208	0.3977	Chen et al., 2016b
C2-P3-289	NSC 45	Naqing	Guizhou, China	45	Viséan	333.088	21.8055	0	Gnathodus sp., ramiforms	25.648	25.8278	26.1357	26.6981	27.2623	27.5918	27.7617	0.540211	Chen et al., 2016b
C2-P3-290	NSC44	Naqing	Guizhou, China	44	Viséan	333.232	22.4077	0	Gnathodus sp.	23.3375	23.4672	23.7309	24.1674	24.6085	24.8623	24.9907	0.422392	Chen et al., 2016b
C2-P3-291	NSC42.6	Naqing	Guizhou, China	42.6	Viséan	333.433	21.7155	0	Gnathodus sp.	26.0459	26.2126	26.5527	27.1336	27.7167	28.053	28.236	0.562945	Chen et al., 2016b
C2-P3-292	NSC42	Naqing	Guizhou, China	42	Viséan	333.519	21.6317	0	ramiforms, Gnathodus sp.	26.4432	26.6042	26.9365	27.5483	28.1432	28.491	28.6766	0.579611	Chen et al., 2016b
C2-P3-293	NSC41	Naqing	Guizhou, China	41	Viséan	333.663	21.877	0	Gnathodus sp., ramiforms	25.2748	25.4246	25.7377	26.2796	26.8228	27.1196	27.305	0.518759	Chen et al., 2016b
C2-P3-294	NSC38.2	Naqing	Guizhou, China	38.2	Viséan	334.065	22.5579	0	ramiforms	22.5753	22.698	22.9383	23.3236	23.712	23.9475	24.0753	0.377034	Chen et al., 2016b
C2-P3-295	NSC37.6	Naqing	Guizhou, China	37.6	Viséan	334.151	22.6027	0	ramiforms	22.5676	22.6891	22.9286	23.3247	23.72	23.9578	24.0744	0.383471	Chen et al., 2016b
C2-P3-296	NSC36.6	Naqing	Guizhou, China	36.6	Viséan	334.295	22.5675	0	ramiforms	22.6007	22.7097	22.934	23.3269	23.7189	23.9486	24.0615	0.376584	Chen et al., 2016b
C2-P3-297	NSC35.9R	Naqing	Guizhou, China	35.9	Viséan	334.395	22.8585	0	ramiforms	21.443	21.5401	21.7298	22.0616	22.3886	22.5895	22.6897	0.318696	Chen et al., 2016b
C2-P3-298	NSC35.9	Naqing	Guizhou, China	35.9	Viséan	334.395	23.0992	0	Gnathodus sp.	20.6633	20.7525	20.9272	21.2165	21.4992	21.6762	21.7556	0.279259	Chen et al., 2016b
C2-P3-299	NSC35.2	Naqing	Guizhou, China	35.2	Viséan	334.496	22.5803	0	ramiforms	22.5893	22.6994	22.9313	23.3304	23.7304	23.9626	24.0719	0.383975	Chen et al., 2016b
C2-P3-300	NSC34.4	Naqing	Guizhou, China	34.4	Viséan	334.61	22.5132	0	ramiforms, Gnathodus sp.	22.9625	23.0909	23.3476	23.7583	24.1667	24.4091	24.5356	0.397791	Chen et al., 2016b
C2-P3-301	NSC33.2	Naqing	Guizhou, China	33.2	Viséan	334.783	22.884	0	ramiforms	21.4532	21.5441	21.7371	22.0602	22.3898	22.5785	22.6846	0.315916	Chen et al., 2016b
C2-P3-302	NSC31.8	Naqing	Guizhou, China	31.8	Viséan	334.984	22.51	0	ramiforms, Gnathodus sp.	22.977	23.1023	23.3456	23.7545	24.1692	24.4272	24.5503	0.399086	Chen et al., 2016b
C2-P3-303	NSC30	Naqing	Guizhou, China	30	Viséan	335.242	22.0096	0	ramiforms., Mestrognathus sp.	24.8797	25.0413	25.3471	25.8667	26.384	26.695	26.8424	0.501252	Chen et al., 2016b
C2-P3-304	NSC28	Naqing	Guizhou, China	28	Viséan	335.529	22.6331	0	ramiforms	22.5781	22.6948	22.9265	23.3219	23.713	23.942	24.0648	0.3809	Chen et al., 2016b
C2-P3-305	NSC22.2G	Naqing	Guizhou, China	22.2	Viséan	336.362	22.219	0	Gnathodus sp.	24.1123	24.2515	24.5358	25.0183	25.4987	25.7732	25.9173	0.462878	Chen et al., 2016b
C2-P3-306	NSC22.2R	Naqing	Guizhou, China	22.2	Viséan	336.362	21.6883	0	ramiforms	26.0122	26.1903	26.5369	27.115	27.7008	28.0306	28.1967	0.559014	Chen et al., 2016b
C2-P3-307	NSC21	Naqing	Guizhou, China	21	Viséan	336.535	21.7362	0	ramiforms, Gnathodus sp.	26.032	26.2185	26.5452	27.1249	27.6994	28.0603	28.2389	0.562095	Chen et al., 2016b
C2-P3-308	NSC15.4	Naqing	Guizhou, China	15.4	Viséan	337.339	22.0336	0	ramiforms	24.8706	25.0325	25.3414	25.8593	26.3696	26.6888	26.8456	0.50109	Chen et al., 2016b
C2-P3-309	NSC14.4	Naqing	Guizhou, China	14.4	Viséan	337.482	21.8897	0	ramiforms	25.2432	25.3999	25.7314	26.268	26.8068	27.1441	27.3246	0.525113	Chen et al., 2016b
C2-P3-310	NSC7	Naqing	Guizhou, China	7	Viséan	338.545	23.2565	0	ramiforms	19.8925	19.9772	20.1263	20.3741	20.6181	20.7599	20.8366	0.237101	Chen et al., 2016b
C2-P3-311	NSC 2.2	Naqing	Guizhou, China	2.2	Viséan	339.234	22.0317	0	Mestrognathus sp., Gnathodus sp.	24.8974	25.0376	25.3409	25.8583	26.3751	26.6698	26.8259	0.496135	Chen et al., 2016b

## Sheet: P4-5
																	SST (℃)
No.	Period	Stage	Biozone	Age (Ma)-2012	Location	Section	Location2	Paleolatitude	Paleolongitude	SST (℃)	δ18Ocarbonate (‰ VSMOW)	Age (Ma)-2012	δ18Oapatite (‰ VSMOW)	δ18Oapatite (‰ SW)	Type	Taxa	0.025	0.05	0.15	mean	0.85	0.95	0.975	SD	References
P4-5-001	Permian	Changhsingian		252.178	Hunan China	Jiangya section	China	11.38	100.35	17.5		252.178	21.2	-1	Apatite	Conodont	24.1222	24.2646	24.5409	25.0163	25.4898	25.7686	25.938	0.459574	Chen et al., 2013
P4-5-002	Permian	Changhsingian	C. changxingensis	252.189	ZheJiang China	Meishan C section	China	18.08	103.53	14.35		252.189	21.9	-1	Apatite	Conodont	21.4398	21.5381	21.7277	22.0583	22.3883	22.5798	22.6818	0.318643	Chen et al., 2013
P4-5-003	Permian	Changhsingian	C. meishanensis	252.22	Sichuan China	Shangsi section	China	11.58	93.22	22.9		252.22	20	-1	Apatite	Conodont	28.6986	28.9331	29.352	30.0812	30.8075	31.2347	31.4638	0.702731	Chen et al., 2013
P4-5-004	Permian	Changhsingian	C. meishanensis	252.225	Sichuan China	Shangsi section	China	11.58	93.22	16.6		252.225	21.4	-1	Apatite	Conodont	23.3458	23.4821	23.7386	24.1726	24.6106	24.8648	25.0074	0.41959	Chen et al., 2013
P4-5-005	Permian	Changhsingian	C. yini	252.249	Sichuan China	Shangsi section	China	11.58	93.22	15.7		252.249	21.6	-1	Apatite	Conodont	22.5969	22.7135	22.9349	23.3286	23.7229	23.9431	24.0666	0.377509	Chen et al., 2013
P4-5-006	Permian	Changhsingian	C. changxingensis	252.287	ZheJiang China	Meishan C section	China	18.08	103.53	14.35		252.287	21.9	-1	Apatite	Conodont	21.4365	21.5432	21.7308	22.0602	22.3925	22.5886	22.6775	0.320041	Chen et al., 2013
P4-5-007	Permian	Changhsingian	C. changxingensis	252.354	ZheJiang China	Meishan C section	China	18.08	103.53	17.5		252.354	21.2	-1	Apatite	Conodont	24.126	24.2705	24.5487	25.0216	25.4916	25.773	25.9363	0.459543	Chen et al., 2013
P4-5-008	Permian	Changhsingian	C. changxingensis	252.445	ZheJiang China	Meishan C section	China	18.08	103.53	15.7		252.445	21.6	-1	Apatite	Conodont	22.5717	22.6937	22.9338	23.3221	23.7171	23.9419	24.0642	0.378781	Chen et al., 2013
P4-5-009	Permian	Changhsingian	C. changxingensis	252.593	ZheJiang China	Meishan C section	China	18.08	103.53	14.35		252.593	21.9	-1	Apatite	Conodont	21.4324	21.5323	21.7263	22.0567	22.3941	22.5828	22.6902	0.321337	Chen et al., 2013
P4-5-010	Permian	Changhsingian	C. changxingensis	252.602	ZheJiang China	Meishan C section	China	18.08	103.53	14.8		252.602	21.8	-1	Apatite	Conodont	21.8119	21.9226	22.1298	22.4836	22.8374	23.0568	23.1532	0.343726	Chen et al., 2013
P4-5-011	Permian	Changhsingian	C. changxingensis	252.711	ZheJiang China	Meishan C section	China	18.08	103.53	12.55		252.711	22.3	-1	Apatite	Conodont	19.8997	19.9768	20.1231	20.3709	20.6185	20.7659	20.8416	0.239863	Chen et al., 2013
P4-5-012	Permian	Changhsingian	C. changxingensis	253.05	ZheJiang China	Meishan D section	China	18.08	103.53	19.75		253.05	20.7	-1	Apatite	Conodont	26.0098	26.2074	26.5602	27.1345	27.7074	28.0313	28.222	0.559124	Chen et al., 2013
P4-5-013	Permian	Changhsingian	C. changxingensis	253.099	ZheJiang China	Meishan D section	China	18.08	103.53	15.7		253.099	21.6	-1	Apatite	Conodont	22.5874	22.7046	22.9338	23.3292	23.7165	23.9495	24.07	0.378845	Chen et al., 2013
P4-5-014	Permian	Changhsingian	C. changxingensis	253.173	ZheJiang China	Meishan D section	China	18.08	103.53	16.6		253.173	21.4	-1	Apatite	Conodont	23.334	23.4699	23.7316	24.167	24.608	24.8614	24.9904	0.42201	Chen et al., 2013
P4-5-015	Permian	Changhsingian	C. changxingensis	253.196	ZheJiang China	Meishan D section	China	18.08	103.53	17.05		253.196	21.3	-1	Apatite	Conodont	23.7586	23.8919	24.1563	24.6028	25.0506	25.329	25.4611	0.434919	Chen et al., 2013
P4-5-016	Permian	Changhsingian	C. changxingensis	253.286	ZheJiang China	Meishan D section	China	18.08	103.53	13.9		253.286	22	-1	Apatite	Conodont	21.0737	21.1589	21.3358	21.6454	21.9512	22.1313	22.2278	0.296118	Chen et al., 2013
P4-5-017	Permian	Changhsingian	C. changxingensis	253.346	ZheJiang China	Meishan D section	China	18.08	103.53	14.8		253.346	21.8	-1	Apatite	Conodont	21.8405	21.9362	22.1353	22.491	22.8443	23.0473	23.1555	0.338942	Chen et al., 2013
P4-5-018	Permian	Changhsingian	C. subcarinata	253.347	ZheJiang China	Meishan D section	China	18.08	103.53	17.05		253.347	21.3	-1	Apatite	Conodont	23.7292	23.8744	24.1446	24.596	25.0494	25.3214	25.4434	0.437876	Chen et al., 2013
P4-5-019	Permian	Changhsingian	C. subcarinata	253.562	ZheJiang China	Meishan D section	China	18.08	103.53	16.15		253.562	21.5	-1	Apatite	Conodont	22.9917	23.1116	23.3296	23.7472	24.1648	24.4054	24.5304	0.396683	Chen et al., 2013
P4-5-020	Permian	Changhsingian	C. subcarinata	253.644	ZheJiang China	Meishan D section	China	18.08	103.53	17.05		253.644	21.3	-1	Apatite	Conodont	23.7203	23.8634	24.1402	24.5914	25.0524	25.3221	25.4531	0.44178	Chen et al., 2013
P4-5-021	Permian	Changhsingian	C. wangi	253.692	ZheJiang China	Meishan D section	China	18.08	103.53	18.85		253.692	20.9	-1	Apatite	Conodont	25.2631	25.4297	25.7434	26.2844	26.8228	27.1469	27.3105	0.522204	Chen et al., 2013
P4-5-022	Permian	Changhsingian	C. wangi	253.754	ZheJiang China	Meishan D section	China	18.08	103.53	13.45		253.754	22.1	-1	Apatite	Conodont	20.6691	20.7588	20.9308	21.2201	21.513	21.6821	21.7627	0.280601	Chen et al., 2013
P4-5-023	Permian	Changhsingian	C. wangi	253.777	ZheJiang China	Meishan D section	China	18.08	103.53	16.15		253.777	21.5	-1	Apatite	Conodont	22.9515	23.086	23.3404	23.7563	24.1657	24.4062	24.5418	0.401141	Chen et al., 2013
P4-5-024	Permian	Changhsingian	C. wangi	253.856	ZheJiang China	Meishan D section	China	18.08	103.53	13.9		253.856	22	-1	Apatite	Conodont	21.0617	21.1441	21.3286	21.6435	21.957	22.134	22.2386	0.302166	Chen et al., 2013
P4-5-025	Permian	Changhsingian	C. wangi	253.867	ZheJiang China	Meishan D section	China	18.08	103.53	17.05		253.867	21.3	-1	Apatite	Conodont	23.7362	23.8698	24.1355	24.5945	25.0496	25.3258	25.4598	0.440595	Chen et al., 2013
P4-5-026	Permian	Changhsingian	C. wangi	253.881	ZheJiang China	Meishan D section	China	18.08	103.53	13.9		253.881	22	-1	Apatite	Conodont	21.0401	21.1327	21.3255	21.6388	21.9474	22.1406	22.2342	0.302005	Chen et al., 2013
P4-5-027	Permian	Changhsingian	C. wangi	253.894	ZheJiang China	Meishan D section	China	18.08	103.53	16.6		253.894	21.4	-1	Apatite	Conodont	23.3512	23.4801	23.7363	24.1716	24.6054	24.8662	24.9994	0.422193	Chen et al., 2013
P4-5-028	Permian	Changhsingian	C. wangi	253.898	ZheJiang China	Meishan D section	China	18.08	103.53	18.85		253.898	20.9	-1	Apatite	Conodont	25.2435	25.4044	25.7431	26.2813	26.8258	27.1356	27.2889	0.52553	Chen et al., 2013
P4-5-029	Permian	Changhsingian	C. wangi	253.918	ZheJiang China	Meishan D section	China	18.08	103.53	17.5		253.918	21.2	-1	Apatite	Conodont	24.1003	24.2573	24.5437	25.0137	25.4866	25.7617	25.9109	0.459929	Chen et al., 2013
P4-5-030	Permian	Changhsingian	C. wangi	253.921	ZheJiang China	Meishan D section	China	18.08	103.53	19.75		253.921	20.7	-1	Apatite	Conodont	26.0551	26.2153	26.5533	27.1272	27.6969	28.0313	28.19	0.552272	Chen et al., 2013
P4-5-031	Permian	Changhsingian	C. wangi	253.933	ZheJiang China	Meishan D section	China	18.08	103.53	18.85		253.933	20.9	-1	Apatite	Conodont	25.2785	25.4398	25.7267	26.2766	26.826	27.1523	27.3281	0.526859	Chen et al., 2013
P4-5-032	Permian	Changhsingian	C. wangi	253.954	ZheJiang China	Meishan D section	China	18.08	103.53	24.25		253.954	19.7	-1	Apatite	Conodont	29.8438	30.0659	30.5566	31.3371	32.1209	32.5543	32.8028	0.754617	Chen et al., 2013
P4-5-033	Permian	Changhsingian	C. wangi	253.956	ZheJiang China	Meishan D section	China	18.08	103.53	17.95		253.956	21.1	-1	Apatite	Conodont	24.5137	24.6465	24.9444	25.4309	25.9281	26.2258	26.379	0.476668	Chen et al., 2013
P4-5-034	Permian	Changhsingian	C. wangi	253.999	ZheJiang China	Meishan D section	China	18.08	103.53	17.5		253.999	21.2	-1	Apatite	Conodont	24.1276	24.2667	24.5423	25.0183	25.4874	25.7713	25.9094	0.455883	Chen et al., 2013
P4-5-035	Permian	Changhsingian	C. wangi	254.009	ZheJiang China	Meishan D section	China	18.08	103.53	15.7		254.009	21.6	-1	Apatite	Conodont	22.5761	22.7054	22.9353	23.3292	23.724	23.9556	24.0739	0.381546	Chen et al., 2013
P4-5-036	Permian	Changhsingian	C. wangi	254.019	ZheJiang China	Meishan D section	China	18.08	103.53	18.85		254.019	20.9	-1	Apatite	Conodont	25.2623	25.4248	25.7411	26.2895	26.8373	27.1416	27.3074	0.523232	Chen et al., 2013
P4-5-037	Permian	Changhsingian	C. wangi	254.075	ZheJiang China	Meishan D section	China	18.08	103.53	20.2		254.075	20.6	-1	Apatite	Conodont	26.4279	26.5904	26.9476	27.547	28.1412	28.4942	28.6903	0.577729	Chen et al., 2013
P4-5-038	Permian	Changhsingian	C. wangi	254.093	ZheJiang China	Meishan D section	China	18.08	103.53	16.6		254.093	21.4	-1	Apatite	Conodont	23.3447	23.4802	23.7359	24.1729	24.6072	24.8662	24.9959	0.423265	Chen et al., 2013
P4-5-039	Permian	Changhsingian	C. wangi	254.096	ZheJiang China	Meishan D section	China	18.08	103.53	18.85		254.096	20.9	-1	Apatite	Conodont	25.2554	25.4236	25.7525	26.2891	26.8226	27.1448	27.3035	0.517346	Chen et al., 2013
P4-5-040	Permian	Changhsingian	C. wangi	254.111	ZheJiang China	Meishan D section	China	18.08	103.53	18.4		254.111	21	-1	Apatite	Conodont	24.8747	25.0309	25.3314	25.86	26.3863	26.6851	26.8322	0.504604	Chen et al., 2013
P4-5-041	Permian	Changhsingian	C. wangi	254.14	ZheJiang China	Meishan D section	China	18.08	103.53	20.2		254.14	20.6	-1	Apatite	Conodont	26.4015	26.5924	26.9379	27.5416	28.1432	28.5182	28.6851	0.581742	Chen et al., 2013
P4-5-042	Permian	Wuchipiangian	C. orientails	254.3	ZheJiang China	Meishan D section	China	18.08	103.53	22.45		254.3	20.1	-1	Apatite	Conodont	28.3216	28.556	28.9604	29.6615	30.3519	30.76	30.9766	0.674018	Chen et al., 2013
P4-5-043	Permian	Wuchipiangian		254.499	Hunan China	Jiangya section	China	11.38	100.35	15.7		254.499	21.6	-1	Apatite	Conodont	22.5919	22.6946	22.9302	23.3296	23.7286	23.9617	24.0775	0.384671	Chen et al., 2013
P4-5-044	Permian	Wuchipiangian		254.518	Hunan China	Jiangya section	China	11.38	100.35	14.35		254.518	21.9	-1	Apatite	Conodont	21.446	21.5352	21.7283	22.0627	22.3886	22.5763	22.6805	0.317444	Chen et al., 2013
P4-5-045	Permian	Wuchipiangian		254.597	Hunan China	Jiangya section	China	11.38	100.35	13.9		254.597	22	-1	Apatite	Conodont	21.0421	21.1446	21.3232	21.6407	21.9588	22.134	22.2268	0.303246	Chen et al., 2013
P4-5-046	Permian	Wuchipiangian		254.736	Hunan China	Jiangya section	China	11.38	100.35	17.95		254.736	21.1	-1	Apatite	Conodont	24.5075	24.6607	24.9485	25.4382	25.9307	26.2208	26.3914	0.476396	Chen et al., 2013
P4-5-047	Permian	Wuchipiangian		254.736	Hunan China	Jiangya section	China	11.38	100.35	21.1		254.736	20.4	-1	Apatite	Conodont	27.1737	27.3623	27.7465	28.3892	29.0358	29.4155	29.5937	0.621574	Chen et al., 2013
P4-5-048	Permian	Wuchipiangian		254.895	Hunan China	Jiangya section	China	11.38	100.35	20.65		254.895	20.5	-1	Apatite	Conodont	26.7834	26.9658	27.3272	27.9606	28.5868	28.9594	29.1474	0.605714	Chen et al., 2013
P4-5-049	Permian	Wuchipiangian		255.313	Sichuan China	Dukou section	China	0.72	94.54	22		255.313	20.2	-1	Apatite	Conodont	27.9657	28.1729	28.5456	29.2363	29.9188	30.3081	30.5171	0.657046	Chen et al., 2013
P4-5-050	Permian	Wuchipiangian		255.392	Sichuan China	Dukou section	China	0.72	94.54	25.15		255.392	19.5	-1	Apatite	Conodont	30.632	30.8804	31.3666	32.195	33.0429	33.5282	33.7841	0.804013	Chen et al., 2013
P4-5-051	Permian	Wuchipiangian		255.622	Sichuan China	Dukou section	China	0.72	94.54	20.2		255.622	20.6	-1	Apatite	Conodont	26.4247	26.6036	26.9483	27.5458	28.1421	28.4996	28.6905	0.574578	Chen et al., 2013
P4-5-052	Permian	Wuchipiangian		255.711	Sichuan China	Dukou section	China	0.72	94.54	19.3		255.711	20.8	-1	Apatite	Conodont	25.6395	25.8017	26.1437	26.7066	27.2675	27.6097	27.757	0.542371	Chen et al., 2013
P4-5-053	Permian	Wuchipiangian		255.847	Sichuan China	Dukou section	China	0.72	94.54	17.95		255.847	21.1	-1	Apatite	Conodont	24.4963	24.6535	24.9484	25.4401	25.9426	26.2132	26.3663	0.477562	Chen et al., 2013
P4-5-054	Permian	Wuchipiangian		255.94	Hunan China	Jiangya section	China	3.46	100.37	21.1		255.94	20.4	-1	Apatite	Conodont	27.1959	27.3851	27.7577	28.4021	29.0486	29.4228	29.6191	0.620422	Chen et al., 2013
P4-5-055	Permian	Wuchipiangian		255.996	Sichuan China	Dukou section	China	0.72	94.54	19.3		255.996	20.8	-1	Apatite	Conodont	25.6552	25.822	26.1389	26.6982	27.264	27.5723	27.7516	0.536506	Chen et al., 2013
P4-5-056	Permian	Wuchipiangian		256.102	Sichuan China	Dukou section	China	0.72	94.54	18.85		256.102	20.9	-1	Apatite	Conodont	25.2656	25.4207	25.7321	26.2755	26.8163	27.1307	27.2925	0.520175	Chen et al., 2013
P4-5-057	Permian	Wuchipiangian		256.215	Hunan China	Jiangya section	China	3.46	100.37	22.9		256.215	20	-1	Apatite	Conodont	28.7414	28.9417	29.3758	30.0853	30.8026	31.224	31.4355	0.691588	Chen et al., 2013
P4-5-058	Permian	Wuchipiangian		256.292	Sichuan China	Dukou section	China	0.72	94.54	17.95		256.292	21.1	-1	Apatite	Conodont	24.4983	24.647	24.9447	25.4421	25.9388	26.2297	26.3813	0.475905	Chen et al., 2013
P4-5-059	Permian	Wuchipiangian		256.348	Sichuan China	Dukou section	China	0.72	94.54	26.5		256.348	19.2	-1	Apatite	Conodont	31.7633	32.0254	32.5738	33.4591	34.3428	34.8432	35.1124	0.855675	Chen et al., 2013
P4-5-060	Permian	Wuchipiangian		256.43	Hunan China	Jiangya section	China	3.46	100.37	23.35		256.43	19.9	-1	Apatite	Conodont	29.0985	29.3308	29.761	30.4946	31.2335	31.6666	31.9066	0.708116	Chen et al., 2013
P4-5-061	Permian	Wuchipiangian		256.52	Hunan China	Jiangya section	China	3.46	100.37	23.8		256.52	19.8	-1	Apatite	Conodont	29.4506	29.7078	30.1577	30.9258	31.6971	32.159	32.3825	0.744607	Chen et al., 2013
P4-5-062	Permian	Wuchipiangian		256.572	Sichuan China	Dukou section	China	0.72	94.54	19.3		256.572	20.8	-1	Apatite	Conodont	25.671	25.8376	26.1623	26.7066	27.2506	27.5803	27.7395	0.527061	Chen et al., 2013
P4-5-063	Permian	Wuchipiangian		256.643	Sichuan China	Dukou section	China	0.72	94.54	22.9		256.643	20	-1	Apatite	Conodont	28.6811	28.9011	29.3503	30.0813	30.8127	31.2628	31.5064	0.71591	Chen et al., 2013
P4-5-064	Permian	Wuchipiangian		256.7	Hunan China	Jiangya section	China	3.46	100.37	23.8		256.7	19.8	-1	Apatite	Conodont	29.4723	29.7199	30.1676	30.9311	31.684	32.1376	32.3801	0.739551	Chen et al., 2013
P4-5-065	Permian	Wuchipiangian		256.7	Hunan China	Jiangya section	China	3.46	100.37	22.9		256.7	20	-1	Apatite	Conodont	28.7272	28.9265	29.356	30.0824	30.8167	31.2307	31.4439	0.703074	Chen et al., 2013
P4-5-066	Permian	Wuchipiangian		256.749	Sichuan China	Dukou section	China	0.72	94.54	22		256.749	20.2	-1	Apatite	Conodont	27.937	28.1413	28.5443	29.2359	29.9396	30.3164	30.5316	0.665282	Chen et al., 2013
P4-5-067	Permian	Wuchipiangian		256.855	Hunan China	Jiangya section	China	3.46	100.37	23.8		256.855	19.8	-1	Apatite	Conodont	29.5079	29.7343	30.1748	30.9377	31.7004	32.145	32.3669	0.737253	Chen et al., 2013
P4-5-068	Permian	Wuchipiangian		256.915	Sichuan China	Dukou section	China	0.72	94.54	21.1		256.915	20.4	-1	Apatite	Conodont	27.154	27.3708	27.7599	28.3918	29.0223	29.4078	29.5973	0.616929	Chen et al., 2013
P4-5-069	Permian	Wuchipiangian		256.928	Sichuan China	Dukou section	China	0.72	94.54	23.8		256.928	19.8	-1	Apatite	Conodont	29.4779	29.6885	30.1704	30.9254	31.6907	32.1315	32.3707	0.739998	Chen et al., 2013
P4-5-070	Permian	Wuchipiangian		256.968	Sichuan China	Dukou section	China	0.72	94.54	23.8		256.968	19.8	-1	Apatite	Conodont	29.4547	29.7125	30.1664	30.9291	31.686	32.1527	32.4132	0.74036	Chen et al., 2013
P4-5-071	Permian	Wuchipiangian		257.058	Sichuan China	Dukou section	China	0.72	94.54	25.15		257.058	19.5	-1	Apatite	Conodont	30.653	30.887	31.3448	32.1717	32.981	33.4714	33.7199	0.786081	Chen et al., 2013
P4-5-072	Permian	Wuchipiangian		257.153	Sichuan China	Dukou section	China	0.72	94.54	19.75		257.153	20.7	-1	Apatite	Conodont	26.0155	26.1971	26.5216	27.1185	27.7129	28.0523	28.2288	0.565899	Chen et al., 2013
P4-5-073	Permian	Wuchipiangian		257.26	Hunan China	Jiangya section	China	3.46	100.37	25.15		257.26	19.5	-1	Apatite	Conodont	30.56	30.825	31.3437	32.187	33.0346	33.5334	33.7649	0.815523	Chen et al., 2013
P4-5-074	Permian	Wuchipiangian		257.377	Sichuan China	Dukou section	China	0.72	94.54	20.65		257.377	20.5	-1	Apatite	Conodont	26.7869	26.9754	27.3592	27.9785	28.5948	28.9563	29.1321	0.597637	Chen et al., 2013
P4-5-075	Permian	Wuchipiangian		257.385	Sichuan China	Dukou section	China	0.72	94.54	22.45		257.385	20.1	-1	Apatite	Conodont	28.3248	28.5295	28.9365	29.6462	30.3539	30.7667	31.0019	0.683669	Chen et al., 2013
P4-5-076	Permian	Wuchipiangian		257.41	Hunan China	Jiangya section	China	3.46	100.37	23.8		257.41	19.8	-1	Apatite	Conodont	29.4813	29.7267	30.1675	30.9355	31.7069	32.1608	32.3692	0.741451	Chen et al., 2013
P4-5-077	Permian	Wuchipiangian		257.496	Sichuan China	Dukou section	China	0.72	94.54	25.15		257.496	19.5	-1	Apatite	Conodont	30.6431	30.8988	31.3781	32.1934	33.0306	33.5046	33.7357	0.795746	Chen et al., 2013
P4-5-078	Permian	Wuchipiangian		257.654	Sichuan China	Dukou section	China	0.72	94.54	23.35		257.654	19.9	-1	Apatite	Conodont	29.0774	29.3088	29.7574	30.4923	31.2532	31.675	31.8743	0.718471	Chen et al., 2013
P4-5-079	Permian	Wuchipiangian		257.654	Sichuan China	Dukou section	China	0.72	94.54	21.55		257.654	20.3	-1	Apatite	Conodont	27.5634	27.7499	28.141	28.8131	29.4799	29.85	30.047	0.637762	Chen et al., 2013
P4-5-080	Permian	Wuchipiangian		257.769	Sichuan China	Dukou section	China	0.72	94.54	21.55		257.769	20.3	-1	Apatite	Conodont	27.5748	27.7732	28.1588	28.8171	29.4829	29.8647	30.0698	0.636408	Chen et al., 2013
P4-5-081	Permian	Wuchipiangian		257.932	Sichuan China	Dukou section	China	0.72	94.54	22.9		257.932	20	-1	Apatite	Conodont	28.7065	28.927	29.358	30.0761	30.7909	31.2402	31.4781	0.704015	Chen et al., 2013
P4-5-082	Permian	Wuchipiangian		257.932	Sichuan China	Dukou section	China	0.72	94.54	22		257.932	20.2	-1	Apatite	Conodont	27.9792	28.1767	28.5687	29.2497	29.9368	30.3494	30.5498	0.658611	Chen et al., 2013
P4-5-083	Permian	Wuchipiangian		257.932	Sichuan China	Dukou section	China	0.72	94.54	20.65		257.932	20.5	-1	Apatite	Conodont	26.8064	26.9848	27.3537	27.9726	28.5981	28.954	29.1204	0.596249	Chen et al., 2013
P4-5-084	Permian	Wuchipiangian		257.992	Sichuan China	Dukou section	China	0.72	94.54	21.55		257.992	20.3	-1	Apatite	Conodont	27.5984	27.7809	28.1536	28.8084	29.4743	29.8611	30.0787	0.63337	Chen et al., 2013
P4-5-085	Permian	Wuchipiangian		258.085	Sichuan China	Dukou section	China	0.72	94.54	22.9		258.085	20	-1	Apatite	Conodont	28.7296	28.9514	29.3549	30.0723	30.7899	31.2092	31.428	0.694283	Chen et al., 2013
P4-5-086	Permian	Wuchipiangian		258.103	Sichuan China	Dukou section	China	0.72	94.54	22.9		258.103	20	-1	Apatite	Conodont	28.695	28.9343	29.3335	30.0699	30.8037	31.2387	31.4459	0.703126	Chen et al., 2013
P4-5-087	Permian	Wuchipiangian	C. orientalis	258.16	Guangxi China	PenglaitanN section	China	-2.64	101.24	23.35		258.16	19.9	-1	Apatite	Conodont	29.0888	29.3168	29.7364	30.4993	31.2534	31.7065	31.9441	0.72843	Chen et al., 2013
P4-5-088	Permian	Wuchipiangian	C. liangshanensis	258.17	Guangxi China	Tieqiao section	China	-2.64	101.24	27.85		258.17	18.9	-1	Apatite	Conodont	32.9315	33.2122	33.7756	34.7211	35.659	36.2191	36.505	0.91153	Chen et al., 2013
P4-5-089	Permian	Wuchipiangian		258.182	Sichuan China	Dukou section	China	0.72	94.54	21.1		258.182	20.4	-1	Apatite	Conodont	27.164	27.3575	27.743	28.3831	29.0096	29.3904	29.5854	0.616068	Chen et al., 2013
P4-5-090	Permian	Wuchipiangian		258.235	Sichuan China	Dukou section	China	0.72	94.54	21.1		258.235	20.4	-1	Apatite	Conodont	27.1721	27.3661	27.7401	28.3826	29.0187	29.4128	29.5988	0.616251	Chen et al., 2013
P4-5-091	Permian	Wuchipiangian	C. liangshanensis	258.33	Guangxi China	Tieqiao section	China	-2.64	101.24	29.2		258.33	18.6	-1	Apatite	Conodont	34.1268	34.4042	35.0074	35.9937	37.0011	37.5829	37.8879	0.96445	Chen et al., 2013
P4-5-092	Permian	Wuchipiangian	C. liangshanensis	258.45	Guangxi China	PenglaitanN section	China	-2.64	101.24	24.7		258.45	19.6	-1	Apatite	Conodont	30.2729	30.51	30.9888	31.7798	32.5616	33.0205	33.2741	0.765425	Chen et al., 2013
P4-5-093	Permian	Wuchipiangian	C. liangshanensis	258.5	Guangxi China	Tieqiao section	China	-2.64	101.24	26.05		258.5	19.3	-1	Apatite	Conodont	31.3911	31.6654	32.1703	33.0319	33.8984	34.4098	34.6578	0.837058	Chen et al., 2013
P4-5-094	Permian	Wuchipiangian		258.501	Sichuan China	Dukou section	China	0.72	94.54	21.55		258.501	20.3	-1	Apatite	Conodont	27.5873	27.7773	28.1587	28.8173	29.4805	29.8634	30.0577	0.635003	Chen et al., 2013
P4-5-095	Permian	Wuchipiangian	C. liangshanensis	258.51	Guangxi China	PenglaitanN section	China	-2.64	101.24	22.9		258.51	20	-1	Apatite	Conodont	28.7346	28.9546	29.3725	30.0813	30.7986	31.2217	31.4594	0.690726	Chen et al., 2013
P4-5-096	Permian	Wuchipiangian	C. liangshanensis	258.54	Guangxi China	PenglaitanN section	China	-2.64	101.24	27.85		258.54	18.9	-1	Apatite	Conodont	32.9058	33.2083	33.7675	34.7132	35.651	36.2278	36.5126	0.919279	Chen et al., 2013
P4-5-097	Permian	Wuchipiangian	C. liangshanensis	258.56	Guangxi China	PenglaitanN section	China	-2.64	101.24	24.25		258.56	19.7	-1	Apatite	Conodont	29.8405	30.1069	30.5497	31.3481	32.142	32.5868	32.7946	0.760643	Chen et al., 2013
P4-5-098	Permian	Wuchipiangian	C. liangshanensis	258.6	Guangxi China	PenglaitanN section	China	-2.64	101.24	24.25		258.6	19.7	-1	Apatite	Conodont	29.8555	30.0932	30.5569	31.3419	32.1149	32.5939	32.8477	0.755026	Chen et al., 2013
P4-5-099	Permian	Wuchipiangian	C. liangshanensis	258.65	Guangxi China	PenglaitanN section	China	-2.64	101.24	22.9		258.65	20	-1	Apatite	Conodont	28.74	28.9547	29.3674	30.0852	30.7996	31.2216	31.452	0.693175	Chen et al., 2013
P4-5-100	Permian	Wuchipiangian	C. liangshanensis	258.66	Guangxi China	Tieqiao section	China	-2.64	101.24	26.95		258.66	19.1	-1	Apatite	Conodont	32.1181	32.4197	32.9681	33.8737	34.7838	35.2996	35.5796	0.877452	Chen et al., 2013
P4-5-101	Permian	Wuchipiangian		258.811	Sichuan China	Dukou section	China	0.72	94.54	25.15		258.811	19.5	-1	Apatite	Conodont	30.6186	30.874	31.3578	32.1803	33.0093	33.4763	33.7112	0.794072	Chen et al., 2013
P4-5-102	Permian	Wuchipiangian	C. leveni	258.9	Guangxi China	Tieqiao section	China	-2.64	101.24	28.75		258.9	18.7	-1	Apatite	Conodont	33.731	34.0243	34.5996	35.5796	36.5674	37.1555	37.4674	0.951968	Chen et al., 2013
P4-5-103	Permian	Wuchipiangian	C. leveni	259	Guangxi China	Tieqiao section	China	-2.64	101.24	24.25		259	19.7	-1	Apatite	Conodont	29.8392	30.0857	30.5485	31.3412	32.1324	32.6003	32.8429	0.765414	Chen et al., 2013
P4-5-104	Permian	Wuchipiangian	C. leveni	259.01	Guangxi China	Tieqiao section	China	-2.64	101.24	26.95		259.01	19.1	-1	Apatite	Conodont	32.1394	32.4161	32.9554	33.8702	34.8008	35.3489	35.6426	0.888717	Chen et al., 2013
P4-5-105	Permian	Wuchipiangian		259.012	Sichuan China	Dukou section	China	0.72	94.54	19.75		259.012	20.7	-1	Apatite	Conodont	26.0196	26.1956	26.5512	27.12	27.6964	28.0636	28.2382	0.561786	Chen et al., 2013
P4-5-106	Permian	Wuchipiangian		259.094	Sichuan China	Dukou section	China	0.72	94.54	20.2		259.094	20.6	-1	Apatite	Conodont	26.447	26.6007	26.9466	27.5407	28.1311	28.4908	28.6627	0.570658	Chen et al., 2013
P4-5-107	Permian	Wuchipiangian		259.147	Sichuan China	Dukou section	China	0.72	94.54	24.7		259.147	19.6	-1	Apatite	Conodont	30.2091	30.4717	30.9429	31.7567	32.5706	33.0608	33.2807	0.786724	Chen et al., 2013
P4-5-108	Permian	Wuchipiangian		259.149	Sichuan China	Dukou section	China	0.72	94.54	21.1		259.149	20.4	-1	Apatite	Conodont	27.1574	27.3551	27.7357	28.3859	29.0241	29.4153	29.6058	0.622799	Chen et al., 2013
P4-5-109	Permian	Wuchipiangian		259.21	Sichuan China	Dukou section	China	0.72	94.54	22.45		259.21	20.1	-1	Apatite	Conodont	28.319	28.5432	28.9608	29.6584	30.3606	30.7719	30.9915	0.680625	Chen et al., 2013
P4-5-110	Permian	Wuchipiangian		259.258	Sichuan China	Dukou section	China	0.72	94.54	21.1		259.258	20.4	-1	Apatite	Conodont	27.1871	27.3738	27.7668	28.4059	29.0362	29.4014	29.5987	0.613768	Chen et al., 2013
P4-5-111	Permian	Wuchipiangian		259.258	Sichuan China	Dukou section	China	0.72	94.54	19.3		259.258	20.8	-1	Apatite	Conodont	25.6341	25.8019	26.1478	26.7056	27.2647	27.5726	27.7478	0.53886	Chen et al., 2013
P4-5-112	Permian	Wuchipiangian		259.303	Sichuan China	Dukou section	China	0.72	94.54	22.9		259.303	20	-1	Apatite	Conodont	28.7108	28.9176	29.3458	30.0816	30.8107	31.2309	31.4268	0.701867	Chen et al., 2013
P4-5-113	Permian	Wuchipiangian		259.35	Sichuan China	Dukou section	China	0.72	94.54	17.5		259.35	21.2	-1	Apatite	Conodont	24.0996	24.2563	24.53	25.0123	25.4937	25.782	25.9343	0.464904	Chen et al., 2013
P4-5-114	Permian	Wuchipiangian		259.402	Sichuan China	Dukou section	China	0.72	94.54	21.55		259.402	20.3	-1	Apatite	Conodont	27.5709	27.7419	28.149	28.8107	29.4661	29.8641	30.0853	0.63895	Chen et al., 2013
P4-5-115	Permian	Wuchipiangian		259.427	Sichuan China	Dukou section	China	0.72	94.54	19.75		259.427	20.7	-1	Apatite	Conodont	25.9967	26.1929	26.5395	27.1195	27.7022	28.037	28.2034	0.561447	Chen et al., 2013
P4-5-116	Permian	Wuchipiangian		259.451	Sichuan China	Dukou section	China	0.72	94.54	23.8		259.451	19.8	-1	Apatite	Conodont	29.4567	29.7122	30.1718	30.9303	31.6822	32.1712	32.42	0.744771	Chen et al., 2013
P4-5-117	Permian	Wuchipiangian	C. asymmetrica	259.483	Guangxi China	Penglaitan section	China	-2.64	101.24	16.15		259.483	21.5	-1	Apatite	Conodont	22.9779	23.0934	23.3343	23.7551	24.1698	24.4182	24.5408	0.402312	Chen et al., 2013
P4-5-118	Permian	Wuchipiangian		259.517	Sichuan China	Dukou section	China	0.72	94.54	21.1		259.517	20.4	-1	Apatite	Conodont	27.1451	27.3583	27.7532	28.3899	29.0394	29.3996	29.6012	0.624246	Chen et al., 2013
P4-5-119	Permian	Wuchipiangian		259.538	Sichuan China	Dukou section	China	0.72	94.54	21.55		259.538	20.3	-1	Apatite	Conodont	27.5786	27.7584	28.1562	28.8169	29.4669	29.8718	30.065	0.636842	Chen et al., 2013
P4-5-120	Permian	Wuchipiangian	C. asymmetrica	259.579	Guangxi China	Penglaitan section	China	-2.64	101.24	14.8		259.579	21.8	-1	Apatite	Conodont	21.8315	21.9319	22.1277	22.4811	22.8315	23.042	23.1431	0.338352	Chen et al., 2013
P4-5-121	Permian	Wuchipiangian		259.591	Sichuan China	Dukou section	China	0.72	94.54	20.65		259.591	20.5	-1	Apatite	Conodont	26.7781	26.9628	27.3421	27.9688	28.5938	28.9682	29.1549	0.604117	Chen et al., 2013
P4-5-122	Permian	Wuchipiangian	C. dukouensis	259.598	Guangxi China	Penglaitan section	China	-2.64	101.24	17.95		259.598	21.1	-1	Apatite	Conodont	24.4902	24.6433	24.9343	25.4314	25.933	26.2202	26.3661	0.480848	Chen et al., 2013
P4-5-123	Permian	Wuchipiangian	C. dukouensis	259.625	Guangxi China	Penglaitan section	China	-2.64	101.24	19.3		259.625	20.8	-1	Apatite	Conodont	25.6472	25.8191	26.1533	26.7153	27.2766	27.6051	27.7787	0.540952	Chen et al., 2013
P4-5-124	Permian	Wuchipiangian	C. dukouensis	259.643	Guangxi China	Penglaitan section	China	-2.64	101.24	18.85		259.643	20.9	-1	Apatite	Conodont	25.2711	25.4324	25.7461	26.2821	26.8205	27.1464	27.3245	0.518405	Chen et al., 2013
P4-5-125	Permian	Wuchipiangian	C. dukouensis	259.7	Guangxi China	Tieqiao section	China	-2.64	101.24	23.35		259.7	19.9	-1	Apatite	Conodont	29.0788	29.316	29.769	30.5018	31.2408	31.6715	31.9426	0.718627	Chen et al., 2013
P4-5-126	Permian	Wuchipiangian		259.718	Sichuan China	Dukou section	China	0.72	94.54	18.4		259.718	21	-1	Apatite	Conodont	24.8797	25.0335	25.3411	25.8648	26.3883	26.6753	26.8558	0.501222	Chen et al., 2013
P4-5-127	Permian	Wuchipiangian	C. dukouensis	259.723	Guangxi China	Penglaitan section	China	-2.64	101.24	18.4		259.723	21	-1	Apatite	Conodont	24.8941	25.0423	25.3452	25.8607	26.377	26.6837	26.8627	0.497044	Chen et al., 2013
P4-5-128	Permian	Wuchipiangian	C. dukouensis	259.73	Guangxi China	Penglaitan section	China	-2.64	101.24	17.95		259.73	21.1	-1	Apatite	Conodont	24.4772	24.6416	24.9247	25.4289	25.9221	26.2199	26.3836	0.480264	Chen et al., 2013
P4-5-129	Permian	Wuchipiangian	C. dukouensis	259.734	Guangxi China	Penglaitan section	China	-2.64	101.24	20.65		259.734	20.5	-1	Apatite	Conodont	26.7778	26.9773	27.346	27.9647	28.5853	28.9524	29.1432	0.600097	Chen et al., 2013
P4-5-130	Permian	Wuchipiangian	C. dukouensis	259.744	Guangxi China	Penglaitan section	China	-2.64	101.24	23.35		259.744	19.9	-1	Apatite	Conodont	29.0845	29.3354	29.7605	30.504	31.2572	31.6859	31.9179	0.720079	Chen et al., 2013
P4-5-131	Permian	Wuchipiangian	C. postbitteri postbitteri	259.767	Guangxi China	Penglaitan section	China	-2.64	101.24	20.2		259.767	20.6	-1	Apatite	Conodont	26.4217	26.6105	26.9641	27.5578	28.1506	28.5169	28.7089	0.577478	Chen et al., 2013
P4-5-132	Permian	Wuchipiangian	C. postbitteri postbitteri	259.77	Guangxi China	Tieqiao section	China	-2.64	101.24	20.2		259.77	20.6	-1	Apatite	Conodont	26.4104	26.5944	26.941	27.5417	28.1434	28.5055	28.6948	0.580014	Chen et al., 2013
P4-5-133	Permian	Wuchipiangian	C. postbitteri postbitteri	259.77	Guangxi China	Tieqiao section	China	-2.64	101.24	18.85		259.77	20.9	-1	Apatite	Conodont	25.2671	25.4555	25.7494	26.2883	26.8263	27.135	27.2936	0.515331	Chen et al., 2013
P4-5-134	Permian	Wuchipiangian		259.779	Sichuan China	Dukou section	China	0.72	94.54	20.2		259.779	20.6	-1	Apatite	Conodont	26.4104	26.5981	26.9453	27.5471	28.1424	28.5052	28.6737	0.577886	Chen et al., 2013
P4-5-135	Permian	Wuchipiangian	C. postbitteri postbitteri	259.78	Guangxi China	Tieqiao section	China	-2.64	101.24	22.45		259.78	20.1	-1	Apatite	Conodont	28.3285	28.5418	28.9542	29.6606	30.3696	30.7638	30.9521	0.676506	Chen et al., 2013
P4-5-136	Permian	Wuchipiangian	C. postbitteri postbitteri	259.8	Guangxi China	Penglaitan section	China	-2.64	101.24	19.75		259.8	20.7	-1	Apatite	Conodont	26.0489	26.2217	26.5526	27.1338	27.7085	28.0572	28.2255	0.559487	Chen et al., 2013
P4-5-137	Permian	Capitanian	C. postbitteri,hongshuiensis	259.9	Guangxi China	Tieqiao section	China	-2.64	101.24	21.55		259.9	20.3	-1	Apatite	Conodont	27.5658	27.7602	28.1499	28.8176	29.479	29.8798	30.0609	0.639262	Chen et al., 2013
P4-5-138	Permian	Capitanian	J. granti	260.2	Guangxi China	Penglaitan section	China	-2.64	101.24	23.8		260.2	19.8	-1	Apatite	Conodont	29.4939	29.6911	30.1618	30.9219	31.6838	32.1462	32.3799	0.738167	Chen et al., 2013
P4-5-139	Permian	Capitanian	J. granti	260.2	Guangxi China	Penglaitan section	China	-2.64	101.24	22.45		260.2	20.1	-1	Apatite	Conodont	28.3232	28.5283	28.9466	29.6561	30.3714	30.7762	30.9842	0.683706	Chen et al., 2013
P4-5-140	Permian	Capitanian	J. granti	260.2	Guangxi China	Penglaitan section	China	-2.64	101.24	21.55		260.2	20.3	-1	Apatite	Conodont	27.5686	27.7786	28.1543	28.8188	29.4884	29.8771	30.0918	0.640108	Chen et al., 2013
P4-5-141	Permian	Capitanian	J. granti	260.2	Guangxi China	Penglaitan section	China	-2.64	101.24	21.55		260.2	20.3	-1	Apatite	Conodont	27.5691	27.7672	28.1599	28.8185	29.4717	29.8557	30.0664	0.637993	Chen et al., 2013
P4-5-142	Permian	Capitanian	J. granti	260.2	Guangxi China	Penglaitan section	China	-2.64	101.24	23.35		260.2	19.9	-1	Apatite	Conodont	29.0815	29.3108	29.762	30.5116	31.2698	31.7249	31.9327	0.729359	Chen et al., 2013
P4-5-143	Permian	Capitanian	J. granti	260.4	Guangxi China	Penglaitan section	China	-2.64	101.24	22.45		260.4	20.1	-1	Apatite	Conodont	28.3246	28.5478	28.9658	29.6607	30.3691	30.78	30.9705	0.676345	Chen et al., 2013
P4-5-144	Permian	Capitanian	J. xuanhanensis	260.6	Guangxi China	Penglaitan section	China	-2.64	101.24	27.4		260.6	19	-1	Apatite	Conodont	32.5256	32.8245	33.3574	34.305	35.2478	35.8133	36.0926	0.908128	Chen et al., 2013
P4-5-145	Permian	Capitanian	J. granti	260.6	Guangxi China	Penglaitan section	China	-2.64	101.24	26.95		260.6	19.1	-1	Apatite	Conodont	32.1713	32.4613	32.987	33.8829	34.7877	35.3286	35.5937	0.870022	Chen et al., 2013
P4-5-146	Permian	Capitanian	J. granti	260.6	Guangxi China	Tieqiao section	China	-2.64	101.24	24.25		260.6	19.7	-1	Apatite	Conodont	29.8199	30.0679	30.5547	31.343	32.1335	32.6064	32.8288	0.761499	Chen et al., 2013
P4-5-147	Permian	Capitanian	J. granti	260.6	Guangxi China	Tieqiao section	China	-2.64	101.24	22		260.6	20.2	-1	Apatite	Conodont	27.9275	28.1559	28.5601	29.2326	29.9209	30.3159	30.5221	0.660027	Chen et al., 2013
P4-5-148	Permian	Capitanian	J. granti	260.6	Guangxi China	Tieqiao section	China	-2.64	101.24	22.9		260.6	20	-1	Apatite	Conodont	28.7119	28.9369	29.3691	30.0773	30.7973	31.2147	31.4343	0.693855	Chen et al., 2013
P4-5-149	Permian	Capitanian	J. granti	260.6	Guangxi China	Tieqiao section	China	-2.64	101.24	21.55		260.6	20.3	-1	Apatite	Conodont	27.5375	27.7653	28.1472	28.8034	29.4704	29.8479	30.0307	0.638229	Chen et al., 2013
P4-5-150	Permian	Capitanian	J. granti	260.6	Guangxi China	Tieqiao section	China	-2.64	101.24	24.7		260.6	19.6	-1	Apatite	Conodont	30.2071	30.4873	30.9488	31.7665	32.5717	33.0601	33.2976	0.781606	Chen et al., 2013
P4-5-151	Permian	Capitanian	J. granti	260.6	Guangxi China	Tieqiao section	China	-2.64	101.24	22.9		260.6	20	-1	Apatite	Conodont	28.7267	28.9488	29.3749	30.0835	30.7989	31.2429	31.4513	0.691427	Chen et al., 2013
P4-5-152	Permian	Capitanian	J. granti	260.6	Guangxi China	Tieqiao section	China	-2.64	101.24	22.45		260.6	20.1	-1	Apatite	Conodont	28.2926	28.5185	28.9687	29.6615	30.347	30.7633	30.977	0.677026	Chen et al., 2013
P4-5-153	Permian	Capitanian	J. xuanhanensis	260.775	Guangxi China	Penglaitan section	China	-2.64	101.24	21.55		260.775	20.3	-1	Apatite	Conodont	27.5533	27.762	28.1479	28.82	29.4781	29.8877	30.0787	0.643078	Chen et al., 2013
P4-5-154	Permian	Capitanian	J. granti	260.78	Guangxi China	Tieqiao section	China	-2.64	101.24	23.35		260.78	19.9	-1	Apatite	Conodont	29.088	29.3354	29.7697	30.493	31.2198	31.663	31.8807	0.708422	Chen et al., 2013
P4-5-155	Permian	Capitanian	J. granti	260.82	Guangxi China	Tieqiao section	China	-2.64	101.24	26.95		260.82	19.1	-1	Apatite	Conodont	32.1548	32.4306	32.9815	33.8906	34.8057	35.3418	35.6273	0.88081	Chen et al., 2013
P4-5-156	Permian	Capitanian	J. xuanhanensis	260.973	Guangxi China	Penglaitan section	China	-2.64	101.24	20.65		260.973	20.5	-1	Apatite	Conodont	26.7941	26.9931	27.347	27.976	28.6038	28.9627	29.1485	0.603552	Chen et al., 2013
P4-5-157	Permian	Capitanian	J. xuanhanensis	260.973	Guangxi China	Penglaitan section	China	-2.64	101.24	21.55		260.973	20.3	-1	Apatite	Conodont	27.5457	27.7408	28.1372	28.8065	29.4829	29.8728	30.0631	0.644642	Chen et al., 2013
P4-5-158	Permian	Capitanian	J. xuanhanensis	261.05	Guangxi China	Tieqiao section	China	-2.64	101.24	23.35		261.05	19.9	-1	Apatite	Conodont	29.0672	29.3216	29.747	30.4921	31.2391	31.6874	31.9111	0.72096	Chen et al., 2013
P4-5-159	Permian	Capitanian	J. xuanhanensis	261.113	Guangxi China	Penglaitan section	China	-2.64	101.24	21.55		261.113	20.3	-1	Apatite	Conodont	27.5448	27.7536	28.1657	28.8185	29.4915	29.867	30.0637	0.642704	Chen et al., 2013
P4-5-160	Permian	Capitanian	J. xuanhanensis	261.2	Guangxi China	Tieqiao section	China	-2.64	101.24	22.45		261.2	20.1	-1	Apatite	Conodont	28.3268	28.5442	28.9778	29.6659	30.3703	30.7976	30.9896	0.679246	Chen et al., 2013
P4-5-161	Permian	Capitanian	J. xuanhanensis	261.35	Guangxi China	Tieqiao section	China	-2.64	101.24	22		261.35	20.2	-1	Apatite	Conodont	27.935	28.1536	28.5375	29.2328	29.9234	30.3024	30.52	0.659998	Chen et al., 2013
P4-5-162	Permian	Capitanian	J. shannoni	262.157	Guangxi China	Penglaitan section	China	-2.64	101.24	18.85		262.157	20.9	-1	Apatite	Conodont	25.274	25.4223	25.7316	26.2822	26.8135	27.1493	27.3026	0.520771	Chen et al., 2013
P4-5-163	Permian	Capitanian	J. shannoni	263.3	Guangxi China	Tieqiao section	China	-2.64	101.24	26.5		263.3	19.2	-1	Apatite	Conodont	31.7927	32.0185	32.548	33.4525	34.36	34.8841	35.1576	0.86575	Chen et al., 2013
P4-5-164	Permian	Capitanian	J. postserrata	263.73	Guangxi China	Tieqiao section	China	-2.64	101.24	18.85		263.73	20.9	-1	Apatite	Conodont	25.275	25.4436	25.7565	26.2852	26.8224	27.1297	27.2926	0.513983	Chen et al., 2013
P4-5-165	Permian	Capitanian	J. postserrata	263.87	Guangxi China	Tieqiao section	China	-2.64	101.24	18.85		263.87	20.9	-1	Apatite	Conodont	25.2648	25.4366	25.7461	26.2723	26.8073	27.114	27.274	0.511784	Chen et al., 2013
P4-5-166	Permian	Capitanian	J. postserrata	264.16	Guangxi China	Tieqiao section	China	-2.64	101.24	20.2		264.16	20.6	-1	Apatite	Conodont	26.4104	26.5941	26.9397	27.5528	28.1607	28.5047	28.6686	0.58241	Chen et al., 2013
P4-5-167	Permian	Capitanian	J. postserrata	264.45	Guangxi China	Tieqiao section	China	-2.64	101.24	19.3		264.45	20.8	-1	Apatite	Conodont	25.667	25.8286	26.1444	26.7032	27.2574	27.5982	27.7727	0.534496	Chen et al., 2013
P4-5-168	Permian	Capitanian	J. postserrata	264.68	Guangxi China	Tieqiao section	China	-2.64	101.24	19.75		264.68	20.7	-1	Apatite	Conodont	26.0227	26.2003	26.5393	27.1262	27.7136	28.0521	28.2277	0.561711	Chen et al., 2013
P4-5-169	Permian	Capitanian	J. postserrata	265.08	Guangxi China	Tieqiao section	China	-10.5	97.97	21.55		265.08	20.3	-1	Apatite	Conodont	27.5839	27.7878	28.1477	28.8203	29.4923	29.8761	30.0669	0.641043	Chen et al., 2013
P4-5-170	Permian	Capitanian	J. postserrata	265.09	Guangxi China	Tieqiao section	China	-10.5	97.97	19.3		265.09	20.8	-1	Apatite	Conodont	25.6492	25.8133	26.1485	26.7083	27.2635	27.6077	27.777	0.543939	Chen et al., 2013
P4-5-171	Permian	Capitanian	J. postserrata	265.43	Guangxi China	Tieqiao section	China	-10.5	97.97	20.65		265.43	20.5	-1	Apatite	Conodont	26.7798	26.975	27.3474	27.9607	28.5942	28.9533	29.1268	0.601317	Chen et al., 2013
P4-5-172	Permian	Capitanian	J. postserrata	265.43	Guangxi China	Tieqiao section	China	-10.5	97.97	20.65		265.43	20.5	-1	Apatite	Conodont	26.8085	26.9974	27.3566	27.9663	28.5809	28.9396	29.1523	0.591678	Chen et al., 2013
P4-5-173	Permian	Capitanian	J. postserrata	265.54	Guangxi China	Tieqiao section	China	-10.5	97.97	19.75		265.54	20.7	-1	Apatite	Conodont	26.0309	26.205	26.5562	27.1275	27.7044	28.0334	28.2298	0.559637	Chen et al., 2013
P4-5-174	Permian	Capitanian	J. postserrata	265.54	Guangxi China	Tieqiao section	China	-10.5	97.97	20.65		265.54	20.5	-1	Apatite	Conodont	26.8044	26.9997	27.3538	27.9695	28.5769	28.962	29.164	0.596412	Chen et al., 2013
P4-5-175	Permian	Wordian	J. aserrata	265.75	Guangxi China	Tieqiao section	China	-10.5	97.97	19.3		265.75	20.8	-1	Apatite	Conodont	25.6673	25.8266	26.1556	26.7112	27.274	27.5955	27.7541	0.537045	Chen et al., 2013
P4-5-176	Permian	Wordian	J. aserrata	266.1	Guangxi China	Tieqiao section	China	-10.5	97.97	22		266.1	20.2	-1	Apatite	Conodont	27.9417	28.1532	28.5689	29.2358	29.91	30.3015	30.5157	0.652163	Chen et al., 2013
P4-5-177	Permian	Wordian	J. aserrata	266.38	Guangxi China	Tieqiao section	China	-10.5	97.97	18.85		266.38	20.9	-1	Apatite	Conodont	25.2582	25.4234	25.7448	26.2889	26.8352	27.1548	27.3028	0.526802	Chen et al., 2013
P4-5-178	Permian	Wordian	J. aserrata	267.12	Guangxi China	Tieqiao section	China	-10.5	97.97	20.2		267.12	20.6	-1	Apatite	Conodont	26.404	26.5897	26.9408	27.5457	28.1609	28.4996	28.688	0.5841	Chen et al., 2013
P4-5-179	Permian	Wordian	J. aserrata	267.61	Guangxi China	Tieqiao section	China	-10.5	97.97	19.3		267.61	20.8	-1	Apatite	Conodont	25.6353	25.8028	26.1548	26.7005	27.2559	27.5805	27.7416	0.537263	Chen et al., 2013
P4-5-180	Permian	Roadian	J. nanjingensis	269.642	Guizhou China	Naqing section	China	-8.87	94.15	19.75		269.642	20.7	-0.7	Apatite	Conodont	27.1695	27.3569	27.7502	28.3906	29.0297	29.4147	29.6196	0.620883	Chen et al., 2013
P4-5-181	Permian	Roadian	J. nanjingensis	270.106	Guizhou China	Naqing section	China	-8.87	94.15	15.25		270.106	21.7	-0.7	Apatite	Conodont	23.3509	23.4876	23.7396	24.1785	24.6081	24.8683	25.0093	0.421538	Chen et al., 2013
P4-5-182	Permian	Roadian	J. nanjingensis	270.53	Guizhou China	Naqing section	China	-8.87	94.15	16.15		270.53	21.5	-0.7	Apatite	Conodont	24.1044	24.2622	24.5339	25.0164	25.5004	25.7865	25.9359	0.463292	Chen et al., 2013
P4-5-183	Permian	Kungurian	S. hanzhougensis-M.idahoensis	272.342	Guizhou China	Naqing section	China	-8.87	94.15	17.95		272.342	21.1	-0.3	Apatite	Conodont	27.1584	27.3642	27.7523	28.3939	29.0264	29.4008	29.5895	0.620801	Chen et al., 2013
P4-5-184	Permian	Kungurian	S. subsymmertricus	272.385	Guizhou China	Naqing section	China	-8.87	94.15	14.35		272.385	21.9	-0.3	Apatite	Conodont	24.1105	24.2522	24.5422	25.0194	25.5054	25.7699	25.9274	0.465005	Chen et al., 2013
P4-5-185	Permian	Kungurian	S. subsymmertricus-M.Siciliensis	273.254	Guizhou China	Naqing section	China	-8.87	94.15	13.9		273.254	22	-0.3	Apatite	Conodont	23.7245	23.8643	24.1396	24.5972	25.0561	25.3119	25.455	0.441983	Chen et al., 2013
P4-5-186	Permian	Kungurian	S. subsymmertricus-M.Siciliensis	274.07	Guizhou China	Naqing section	China	-8.87	94.15	18.85		274.07	20.9	-0.3	Apatite	Conodont	27.9362	28.1613	28.548	29.2336	29.9147	30.31	30.5335	0.654248	Chen et al., 2013
P4-5-187	Permian	Kungurian	S. subsymmertricus-M.Siciliensis	274.156	Guizhou China	Naqing section	China	-8.87	94.15	13.9		274.156	22	-0.3	Apatite	Conodont	23.736	23.8692	24.1391	24.5933	25.0423	25.3129	25.4448	0.435672	Chen et al., 2013
P4-5-188	Permian	Kungurian	S. subsymmertricus-M.Siciliensis	274.724	Guizhou China	Naqing section	China	-8.87	94.15	16.15		274.724	21.5	-0.3	Apatite	Conodont	25.6667	25.8424	26.1619	26.7162	27.2676	27.608	27.7732	0.533825	Chen et al., 2013
P4-5-189	Permian	Kungurian	S. subsymmertricus-M.Siciliensis	275.004	Guizhou China	Naqing section	China	-8.87	94.15	13.45		275.004	22.1	-0.3	Apatite	Conodont	23.353	23.4768	23.739	24.167	24.6004	24.8636	24.993	0.418772	Chen et al., 2013
P4-5-190	Permian	Kungurian	S. subsymmertricus-M.Siciliensis	275.267	Guizhou China	Naqing section	China	-8.87	94.15	13.9		275.267	22	-0.3	Apatite	Conodont	23.7207	23.8743	24.1481	24.5999	25.057	25.3258	25.4648	0.44116	Chen et al., 2013
P4-5-191	Permian	Kungurian	S. subsymmertricus-M.Siciliensis	275.68	Guizhou China	Naqing section	China	-8.87	94.15	14.35		275.68	21.9	-0.3	Apatite	Conodont	24.1205	24.2667	24.5304	25.0157	25.4982	25.771	25.9012	0.458856	Chen et al., 2013
P4-5-192	Permian	Kungurian	S. subsymmertricus-M.Siciliensis	275.807	Guizhou China	Naqing section	China	-8.87	94.15	14.35		275.807	21.9	-0.3	Apatite	Conodont	24.1184	24.2621	24.5476	25.0141	25.4914	25.7579	25.9044	0.455383	Chen et al., 2013
P4-5-193	Permian	Kungurian	S. subsymmertricus-M.Siciliensis	275.807	Guizhou China	Naqing section	China	-8.87	94.15	15.25		275.807	21.7	-0.3	Apatite	Conodont	24.8757	25.0393	25.352	25.8658	26.3745	26.675	26.8444	0.49753	Chen et al., 2013
P4-5-194	Permian	Kungurian	S. subsymmertricus-M.Siciliensis	275.807	Guizhou China	Naqing section	China	-8.87	94.15	13		275.807	22.2	-0.3	Apatite	Conodont	22.9837	23.1077	23.3343	23.7504	24.1607	24.4206	24.5513	0.398796	Chen et al., 2013
P4-5-195	Permian	Kungurian	S. subsymmertricus-M.Siciliensis	275.82	Guizhou China	Naqing section	China	-8.87	94.15	10.75		275.82	22.7	-0.3	Apatite	Conodont	21.0578	21.1481	21.3308	21.6405	21.9575	22.1298	22.2177	0.299463	Chen et al., 2013
P4-5-196	Permian	Kungurian	S. subsymmertricus-M.Siciliensis	276.045	Guizhou China	Naqing section	China	-8.87	94.15	13.45		276.045	22.1	-0.3	Apatite	Conodont	23.352	23.4801	23.7377	24.1726	24.6104	24.8558	25.0112	0.42026	Chen et al., 2013
P4-5-197	Permian	Kungurian	S. guizhouensis	276.829	Guizhou China	Naqing section	China	-8.87	94.15	15.25		276.829	21.7	-0.3	Apatite	Conodont	24.8745	25.0454	25.3501	25.865	26.3827	26.6863	26.8402	0.499294	Chen et al., 2013
P4-5-198	Permian	Kungurian	S. guizhouensis	277.372	Guizhou China	Naqing section	China	-8.87	94.15	13		277.372	22.2	-0.3	Apatite	Conodont	22.9606	23.082	23.3308	23.7453	24.1583	24.4078	24.5366	0.40018	Chen et al., 2013
P4-5-199	Permian	Kungurian	N. pnevi	279.135	Guizhou China	Naqing section	China	-8.87	94.15	13.9		279.135	22	-0.3	Apatite	Conodont	23.7074	23.8564	24.1261	24.5865	25.0496	25.3156	25.4581	0.444658	Chen et al., 2013
P4-5-200	Permian	Kungurian	N. pnevi	279.221	Guizhou China	Naqing section	China	-8.87	94.15	16.6		279.221	21.4	-0.3	Apatite	Conodont	26.0251	26.214	26.5466	27.1204	27.6944	28.0442	28.2218	0.560723	Chen et al., 2013
P4-5-201	Permian	Kungurian	N. pnevi	279.3	Guizhou China	Naqing section	China	-8.87	94.15	16.6		279.3	21.4	-0.3	Apatite	Conodont	26.0426	26.2151	26.5507	27.1215	27.6894	28.0341	28.2018	0.550897	Chen et al., 2013
P4-5-202	Permian	Artinskian	S. whitei-M. bisselli	279.4	Guizhou China	Naqing section	China	-8.87	94.15	14.35		279.4	21.9	-0.3	Apatite	Conodont	24.1152	24.2596	24.5477	25.0196	25.4967	25.7865	25.9202	0.45824	Chen et al., 2013
P4-5-203	Permian	Artinskian	S. whitei-M. bisselli	281.035	Guizhou China	Naqing section	China	-8.87	94.15	14.35		281.035	21.9	0	Apatite	Conodont	25.2842	25.4297	25.7413	26.2799	26.8096	27.1356	27.2949	0.516149	Chen et al., 2013
P4-5-204	Permian	Artinskian	S. whitei-M. bisselli	283.345	Guizhou China	Naqing section	China	-8.87	94.15	10.75		283.345	22.7	0	Apatite	Conodont	22.1897	22.3014	22.5266	22.8975	23.2672	23.484	23.5988	0.357828	Chen et al., 2013
P4-5-205	Permian	Artinskian	S. whitei-M. bisselli	285.477	Guizhou China	Naqing section	China	-8.97	97.45	14.35		285.477	21.9	0	Apatite	Conodont	25.3007	25.4497	25.7479	26.2821	26.813	27.1413	27.317	0.515736	Chen et al., 2013
P4-5-206	Permian	Artinskian	S. whitei-M. bisselli	285.477	Guizhou China	Naqing section	China	-8.97	97.45	12.55		285.477	22.3	0	Apatite	Conodont	23.7305	23.8653	24.1247	24.591	25.0553	25.3269	25.4696	0.446776	Chen et al., 2013
P4-5-207	Permian	Artinskian	S. whitei-M. bisselli	285.477	Guizhou China	Naqing section	China	-8.97	97.45	15.7		285.477	21.6	0	Apatite	Conodont	26.4063	26.587	26.9554	27.5465	28.1397	28.494	28.6652	0.575869	Chen et al., 2013
P4-5-208	Permian	Artinskian	S. whitei-M. bisselli	287.965	Guizhou China	Naqing section	China	-8.97	97.45	15.7		287.965	21.6	0	Apatite	Conodont	26.4325	26.6095	26.9686	27.5613	28.1563	28.5318	28.707	0.57888	Chen et al., 2013
P4-5-209	Permian	Artinskian	S. whitei-M. bisselli	290	Guizhou China	Naqing section	China	-8.97	97.45	13		290	22.2	0	Apatite	Conodont	24.1253	24.263	24.5369	25.0192	25.4992	25.7986	25.9356	0.463106	Chen et al., 2013
P4-5-210	Permian	Sakmarian	S. binodosus	291	Guizhou China	Naqing section	China	-8.97	97.45	10.3		291	22.8	0	Apatite	Conodont	21.8087	21.9097	22.1277	22.4848	22.8363	23.053	23.1612	0.344313	Chen et al., 2013
P4-5-211	Permian	Sakmarian	S. binodosus	291.013	Guizhou China	Naqing section	China	-8.97	97.45	13.9		291.013	22	0	Apatite	Conodont	24.8834	25.0437	25.3396	25.8617	26.3822	26.6897	26.8581	0.50137	Chen et al., 2013
P4-5-212	Permian	Sakmarian	S. binodosus	291.376	Guizhou China	Naqing section	China	-8.97	97.45	13		291.376	22.2	0	Apatite	Conodont	24.1223	24.2644	24.5472	25.018	25.4941	25.7746	25.9172	0.459216	Chen et al., 2013
P4-5-213	Permian	Sakmarian	S. binodosus	291.986	Guizhou China	Naqing section	China	-8.97	97.45	10.75		291.986	22.7	0	Apatite	Conodont	22.2184	22.3194	22.5344	22.9079	23.2778	23.4957	23.6125	0.356425	Chen et al., 2013
P4-5-214	Permian	Sakmarian	S. binodosus	292.103	Guizhou China	Naqing section	China	-8.97	97.45	14.35		292.103	21.9	0	Apatite	Conodont	25.2666	25.4228	25.7346	26.2809	26.822	27.138	27.3096	0.519786	Chen et al., 2013
P4-5-215	Permian	Sakmarian	S. binodosus	292.441	Guizhou China	Naqing section	China	-8.97	97.45	18.4		292.441	21	0	Apatite	Conodont	28.7037	28.9312	29.3523	30.0865	30.8247	31.2515	31.4618	0.704263	Chen et al., 2013
P4-5-216	Permian	Sakmarian	S. binodosus	292.999	Guizhou China	Naqing section	China	-8.97	97.45	13.45		292.999	22.1	0	Apatite	Conodont	24.4919	24.6346	24.9231	25.4332	25.9325	26.2224	26.3712	0.483363	Chen et al., 2013
P4-5-217	Permian	Sakmarian	S. binodosus	292.999	Guizhou China	Naqing section	China	-8.97	97.45	11.2		292.999	22.6	0	Apatite	Conodont	22.6014	22.7122	22.9384	23.328	23.724	23.9509	24.0679	0.378317	Chen et al., 2013
P4-5-218	Permian	Sakmarian	M. monstra	293.855	Guizhou China	Naqing section	China	-8.97	97.45	11.2		293.855	22.6	0	Apatite	Conodont	22.59	22.7032	22.9429	23.3289	23.7273	23.9548	24.0672	0.377554	Chen et al., 2013
P4-5-219	Permian	Sakmarian	M. monstra	293.855	Guizhou China	Naqing section	China	-8.97	97.45	12.1		293.855	22.4	0	Apatite	Conodont	23.3593	23.4898	23.734	24.1709	24.6123	24.872	25.0037	0.422053	Chen et al., 2013
P4-5-220	Permian	Sakmarian	M. monstra	294.037	Guizhou China	Naqing section	China	-8.97	97.45	10.75		294.037	22.7	0.5	Apatite	Conodont	24.1223	24.2543	24.5338	25.0142	25.4951	25.7671	25.9181	0.460839	Chen et al., 2013
P4-5-221	Permian	Sakmarian	M. monstra	294.141	Guizhou China	Naqing section	China	-8.97	97.45	9.4		294.141	23	0.5	Apatite	Conodont	22.9702	23.0972	23.3401	23.7553	24.1747	24.4129	24.5441	0.400819	Chen et al., 2013
P4-5-222	Permian	Sakmarian	M. monstra	294.374	Guizhou China	Naqing section	China	-8.97	97.45	11.65		294.374	22.5	0.5	Apatite	Conodont	24.8763	25.0329	25.3481	25.8577	26.3696	26.6804	26.8328	0.495797	Chen et al., 2013
P4-5-223	Permian	Sakmarian	M. monstra	294.634	Guizhou China	Naqing section	China	-8.97	97.45	10.3		294.634	22.8	0.5	Apatite	Conodont	23.7439	23.8747	24.1407	24.6018	25.0612	25.3332	25.4676	0.441849	Chen et al., 2013
P4-5-224	Permian	Sakmarian	M. monstra	295.049	Guizhou China	Naqing section	China	-8.97	97.45	13.9		295.049	22	0.5	Apatite	Conodont	26.8073	26.9983	27.3663	27.9767	28.5905	28.9569	29.1462	0.595611	Chen et al., 2013
P4-5-225	Permian	Sakmarian	M. monstra	295.075	Guizhou China	Naqing section	China	-8.97	97.45	12.55		295.075	22.3	0.5	Apatite	Conodont	25.6544	25.8273	26.1564	26.7106	27.2671	27.6079	27.7653	0.539355	Chen et al., 2013
P4-5-226	Permian	Sakmarian	M. monstra	295.4	Guizhou China	Naqing section	China	-8.97	97.45	21.55		295.4	20.3	0.5	Apatite	Conodont	33.2841	33.5883	34.1693	35.1365	36.1025	36.6944	37.0013	0.942436	Chen et al., 2013
P4-5-227	Permian	Asselian	St. fusus	296	Guizhou China	Naqing section	China	-8.97	97.45	12.1		296	22.4	0.5	Apatite	Conodont	25.2747	25.4241	25.7466	26.2824	26.8123	27.1319	27.2825	0.515482	Chen et al., 2013
P4-5-228	Permian	Asselian	St. fusus	296.336	Guizhou China	Naqing section	China	-8.97	97.45	11.2		296.336	22.6	0.5	Apatite	Conodont	24.5437	24.673	24.9583	25.4464	25.9273	26.2306	26.3911	0.473028	Chen et al., 2013
P4-5-229	Permian	Asselian	St. fusus	296.572	Guizhou China	Naqing section	China	-8.97	97.45	12.55		296.572	22.3	0.5	Apatite	Conodont	25.6261	25.8041	26.1479	26.7082	27.273	27.5972	27.7662	0.545003	Chen et al., 2013
P4-5-230	Permian	Asselian	St. fusus	296.617	Guizhou China	Naqing section	China	-8.97	97.45	12.55		296.617	22.3	0.5	Apatite	Conodont	25.6507	25.826	26.1484	26.702	27.2642	27.5856	27.7551	0.536007	Chen et al., 2013
P4-5-231	Permian	Asselian	St. fusus	296.77	Guizhou China	Naqing section	China	-8.97	97.45	17.5		296.77	21.2	0.5	Apatite	Conodont	29.8433	30.091	30.5524	31.3447	32.1414	32.6254	32.8505	0.764183	Chen et al., 2013
P4-5-232	Permian	Asselian	St. fusus	296.8	Guizhou China	Naqing section	China	-8.97	97.45	12.1		296.8	22.4	0.5	Apatite	Conodont	25.2648	25.443	25.741	26.2792	26.819	27.1394	27.2978	0.519753	Chen et al., 2013
P4-5-233	Permian	Asselian	St. fusus	296.998	Guizhou China	Naqing section	China	-8.97	97.45	13		296.998	22.2	0.5	Apatite	Conodont	26.0374	26.2112	26.5396	27.1271	27.7199	28.0482	28.2202	0.560666	Chen et al., 2013
P4-5-234	Permian	Asselian	St. fusus	297.15	Guizhou China	Naqing section	China	-8.97	97.45	13		297.15	22.2	0.5	Apatite	Conodont	26.0436	26.2147	26.5537	27.13	27.7145	28.0502	28.2234	0.559824	Chen et al., 2013
P4-5-235	Permian	Asselian	St. fusus	297.165	Guizhou China	Naqing section	China	-8.97	97.45	10.3		297.165	22.8	0.5	Apatite	Conodont	23.7324	23.867	24.1314	24.59	25.0528	25.326	25.4694	0.443028	Chen et al., 2013
P4-5-236	Permian	Asselian	St. fusus	297.568	Guizhou China	Naqing section	China	-8.97	97.45	9.4		297.568	23	0.5	Apatite	Conodont	22.9617	23.0886	23.3299	23.7462	24.1656	24.4078	24.5223	0.402129	Chen et al., 2013
P4-5-237	Permian	Asselian	St. fusus	297.584	Guizhou China	Naqing section	China	-8.97	97.45	11.65		297.584	22.5	0.5	Apatite	Conodont	24.8628	25.0221	25.3416	25.855	26.3792	26.6927	26.8206	0.503291	Chen et al., 2013
P4-5-238	Permian	Asselian	St. fusus	297.782	Guizhou China	Naqing section	China	-8.97	97.45	9.85		297.782	22.9	0.5	Apatite	Conodont	23.3545	23.4796	23.735	24.1723	24.6117	24.8673	25.0133	0.422585	Chen et al., 2013
P4-5-239	Permian	Asselian	St. constrictus	298.17	Guizhou China	Naqing section	China	-8.97	97.45	13.45		298.17	22.1	0.5	Apatite	Conodont	26.4043	26.5919	26.9541	27.5474	28.1419	28.4917	28.6689	0.578692	Chen et al., 2013
P4-5-240	Permian	Asselian	St. sigmoidalis	298.299	Guizhou China	Naqing section	China	-8.97	97.45	11.65		298.299	22.5	0.5	Apatite	Conodont	24.9048	25.0501	25.3445	25.8591	26.378	26.6709	26.8271	0.49425	Chen et al., 2013
P4-5-241	Permian	Asselian	St. sigmoidalis	298.634	Guizhou China	Naqing section	China	-8.97	97.45	14.35		298.634	21.9	0.5	Apatite	Conodont	27.1533	27.3485	27.7409	28.3907	29.0514	29.4228	29.625	0.628227	Chen et al., 2013
P4-5-242	Permian	Asselian	St. sigmoidalis	298.824	Guizhou China	Naqing section	China	-8.97	97.45	17.5		298.824	21.2	0.5	Apatite	Conodont	29.8769	30.1215	30.5686	31.3476	32.1317	32.5822	32.8297	0.75409	Chen et al., 2013
P4-5-243	Permian	Asselian	St. sigmoidalis	298.832	Guizhou China	Naqing section	China	-8.97	97.45	12.1		298.832	22.4	0.5	Apatite	Conodont	25.2601	25.4178	25.7431	26.2851	26.8171	27.1491	27.3161	0.520258	Chen et al., 2013
P4-5-244	Permian	Asselian	St. sigmoidalis	298.9	Guizhou China	Naqing section	China	-8.97	97.45	9.85		298.9	22.9	0.5	Apatite	Conodont	23.3319	23.4773	23.7353	24.1735	24.611	24.8722	25.0038	0.426515	Chen et al., 2013
P4-5-245	Carboniferous	Gzhelian	St. sigmoidalis	299.045	Guizhou China	Naqing section	China	-8.97	97.45	14.35		299.045	21.9	0.5	Apatite	Conodont	27.1714	27.3642	27.7311	28.3796	29.0225	29.3925	29.6082	0.620718	Chen et al., 2013
P4-5-246	Carboniferous	Gzhelian	St. sigmoidalis	299.226	Guizhou China	Naqing section	China	-8.97	97.45	12.55		299.226	22.3	0.5	Apatite	Conodont	25.669	25.8176	26.1428	26.7096	27.2616	27.6013	27.7763	0.538035	Chen et al., 2013
P4-5-247	Carboniferous	Gzhelian	St. isolatus	299.429	Guizhou China	Naqing section	China	-8.97	97.45	14.8		299.429	21.8	0.5	Apatite	Conodont	27.5608	27.7513	28.1507	28.8187	29.4863	29.8702	30.0568	0.63971	Chen et al., 2013
P4-5-248	Carboniferous	Gzhelian	St. isolatus	299.429	Guizhou China	Naqing section	China	-8.97	97.45	16.15		299.429	21.5	0.5	Apatite	Conodont	28.7138	28.9301	29.3565	30.0784	30.8159	31.213	31.4226	0.699696	Chen et al., 2013
P4-5-249	Permian	Capitanian	J. postserrata ?	262.029	Guadalupe Mts. USA	EF Roadcut	USA	4.24	-33.52	14.35		262.029	21.9	-1	Apatite	Conodont	21.4337	21.5291	21.7239	22.0626	22.3998	22.5875	22.6883	0.321868	Chen et al., 2013
P4-5-250	Permian	Capitanian	J. postserrata ?	262.199	Guadalupe Mts. USA	Williams Ranch Road 1	USA	4.24	-33.52	19.3		262.199	20.8	-1	Apatite	Conodont	25.6331	25.8022	26.1401	26.7002	27.2609	27.5736	27.7532	0.542282	Chen et al., 2013
P4-5-251	Permian	Capitanian	J. postserrata ?	262.225	Guadalupe Mts. USA	South Boundary Section II	USA	4.24	-33.52	16.6		262.225	21.4	-1	Apatite	Conodont	23.3532	23.4766	23.7369	24.1697	24.6049	24.8606	24.9969	0.420738	Chen et al., 2013
P4-5-252	Permian	Capitanian	J. postserrata	262.404	Guadalupe Mts. USA	EF Roadcut	USA	4.24	-33.52	18.85		262.404	20.9	-1	Apatite	Conodont	25.2835	25.4413	25.7363	26.279	26.8153	27.1355	27.2869	0.514493	Chen et al., 2013
P4-5-253	Permian	Capitanian	J. postserrata	263.195	Guadalupe Mts. USA	Williams Ranch Road 1	USA	4.24	-33.52	17.05		263.195	21.3	-1	Apatite	Conodont	23.7193	23.873	24.1466	24.5884	25.0425	25.3018	25.4487	0.438106	Chen et al., 2013
P4-5-254	Permian	Capitanian	J. postserrata	264.608	Guadalupe Mts. USA	Rader slide Roadcut on US 62/180	USA	4.24	-33.52	16.15		264.608	21.5	-1	Apatite	Conodont	22.953	23.0819	23.3294	23.7451	24.1605	24.3973	24.5179	0.401877	Chen et al., 2013
P4-5-255	Permian	Capitanian	J. postserrata	264.779	Guadalupe Mts. USA	Rader Roadcut on US 62/180, little outcrop NE of Rader slide roadcut on US 62/180	USA	4.24	-33.52	14.8		264.779	21.8	-1	Apatite	Conodont	21.8218	21.9284	22.1369	22.4872	22.8413	23.0502	23.1558	0.339879	Chen et al., 2013
P4-5-256	Permian	Capitanian	J. postserrata	264.864	Guadalupe Mts. USA	First cliff above lunch rock on Josh's section in Patterson Hills;	USA	4.24	-33.52	16.6		264.864	21.4	-1	Apatite	Conodont	23.3316	23.4759	23.7339	24.1751	24.612	24.8653	24.9869	0.422651	Chen et al., 2013
P4-5-257	Permian	Capitanian	J. postserrata	264.949	Guadalupe Mts. USA	Rader slide Roadcut on US 62/180	USA	4.24	-33.52	17.05		264.949	21.3	-1	Apatite	Conodont	23.7228	23.8709	24.142	24.5943	25.0502	25.3154	25.45	0.440134	Chen et al., 2013
P4-5-258	Permian	Wordian	J. aserrata	265.829	Guadalupe Mts. USA	East Patterson Hills - East Slope (section of Mary & Brandon)	USA	3.04	-33.9	16.15		265.829	21.5	-1	Apatite	Conodont	22.9658	23.1053	23.3441	23.755	24.1672	24.4187	24.5398	0.400185	Chen et al., 2013
P4-5-259	Permian	Wordian	J. aserrata	265.864	Guadalupe Mts. USA	East Patterson Hills - East Slope (section of Mary & Brandon)	USA	3.04	-33.9	16.6		265.864	21.4	-1	Apatite	Conodont	23.3531	23.4867	23.7406	24.1738	24.6171	24.8655	25.0008	0.421776	Chen et al., 2013
P4-5-260	Permian	Wordian	J. aserrata	266.035	Guadalupe Mts. USA	East Patterson Hills - East Slope (section of Mary & Brandon)	USA	3.04	-33.9	14.35		266.035	21.9	-1	Apatite	Conodont	21.4313	21.5345	21.725	22.0562	22.3853	22.582	22.6776	0.319506	Chen et al., 2013
P4-5-261	Permian	Wordian	J. aserrata	266.221	Guadalupe Mts. USA	Manzanita Patterson Hill Roadcut on US 62/177	USA	3.04	-33.9	14.8		266.221	21.8	-1	Apatite	Conodont	21.8174	21.9276	22.1322	22.4858	22.8415	23.0529	23.1617	0.342968	Chen et al., 2013
P4-5-262	Permian	Wordian	J. aserrata	266.244	Guadalupe Mts. USA	Manzanita Patterson Hill Roadcut on US 62/179	USA	3.04	-33.9	15.7		266.244	21.6	-1	Apatite	Conodont	22.6079	22.7028	22.9341	23.3325	23.7286	23.9548	24.0645	0.3796	Chen et al., 2013
P4-5-263	Permian	Wordian	J. aserrata	266.244	Guadalupe Mts. USA	Manzanita Patterson Hill Roadcut on US 62/178	USA	3.04	-33.9	15.7		266.244	21.6	-1	Apatite	Conodont	22.5901	22.7023	22.9377	23.3287	23.7264	23.9561	24.0745	0.379485	Chen et al., 2013
P4-5-264	Permian	Wordian	J. aserrata	266.339	Guadalupe Mts. USA	Lunch Rock, access ravine on Patterson Hill	USA	3.04	-33.9	17.5		266.339	21.2	-1	Apatite	Conodont	24.1134	24.2474	24.5396	25.0125	25.4906	25.7744	25.9072	0.460014	Chen et al., 2013
P4-5-265	Permian	Wordian	J. aserrata	266.355	Guadalupe Mts. USA	Manzanita Patterson Hill Roadcut on US 62/181	USA	3.04	-33.9	13.9		266.355	22	-1	Apatite	Conodont	21.0436	21.1347	21.3234	21.6377	21.9462	22.1304	22.2233	0.30189	Chen et al., 2013
P4-5-266	Permian	Wordian	J. aserrata	266.355	Guadalupe Mts. USA	Manzanita Patterson Hill Roadcut on US 62/180	USA	3.04	-33.9	15.7		266.355	21.6	-1	Apatite	Conodont	22.5805	22.6985	22.9263	23.3271	23.7331	23.9681	24.0922	0.387325	Chen et al., 2013
P4-5-267	Permian	Wordian	J. aserrata	266.369	Guadalupe Mts. USA	East Patterson Hills - East Slope (section of Mary & Brandon)	USA	3.04	-33.9	16.6		266.369	21.4	-1	Apatite	Conodont	23.3435	23.4789	23.7313	24.1711	24.6132	24.884	25.021	0.42794	Chen et al., 2013
P4-5-268	Permian	Wordian	J. aserrata	266.398	Guadalupe Mts. USA	Manzanita Patterson Hill Roadcut on US 62/182	USA	3.04	-33.9	14.8		266.398	21.8	-1	Apatite	Conodont	21.8218	21.9325	22.1371	22.4855	22.8359	23.0316	23.1358	0.336292	Chen et al., 2013
P4-5-269	Permian	Wordian	J. aserrata	266.43	Guadalupe Mts. USA	East Patterson Hills - East Slope (section of Mary & Brandon)	USA	3.04	-33.9	16.6		266.43	21.4	-1	Apatite	Conodont	23.3606	23.4816	23.7468	24.1776	24.6137	24.8658	24.985	0.418658	Chen et al., 2013
P4-5-270	Permian	Roadian	J. nanjingensis	270.216	Guadalupe Mts. USA	Type Pipeline Shale	USA	3.04	-33.9	18.4		270.216	21	-0.7	Apatite	Conodont	26.0274	26.2014	26.5485	27.1227	27.7071	28.0393	28.2258	0.561164	Chen et al., 2013
P4-5-271	Permian	Roadian	J. nanjingensis	270.26	Guadalupe Mts. USA	Type Pipeline Shale	USA	3.04	-33.9	17.95		270.26	21.1	-0.7	Apatite	Conodont	25.6429	25.8117	26.1459	26.7035	27.263	27.6053	27.757	0.540069	Chen et al., 2013
P4-5-272	Permian	Roadian	J. nanjingensis	270.279	Guadalupe Mts. USA	Type Pipeline Shale	USA	3.04	-33.9	17.05		270.279	21.3	-0.7	Apatite	Conodont	24.8875	25.0331	25.3504	25.8628	26.3784	26.6799	26.8265	0.49951	Chen et al., 2013
P4-5-273	Permian	Roadian	J. nanjingensis	270.531	Guadalupe Mts. USA	Spinosa Roadcut Quarry on US 62/181	USA	3.04	-33.9	17.5		270.531	21.2	-0.7	Apatite	Conodont	25.2712	25.442	25.7467	26.2869	26.8251	27.1384	27.2972	0.518431	Chen et al., 2013
P4-5-274	Permian	Kungurian	J. nanjingensis	272.3	Guadalupe Mts. USA	Stratotype Canyon (Kungurian/Roadian GSSP)	USA	3.04	-33.9	18.4		272.3	21	-0.3	Apatite	Conodont	27.5589	27.7407	28.1568	28.8184	29.4779	29.8723	30.0843	0.642755	Chen et al., 2013
P4-5-275	Permian	Kungurian	M. Idahoensis	272.342	Guadalupe Mts. USA	Stratotype Canyon (Kungurian/Roadian GSSP)	USA	3.04	-33.9	17.95		272.342	21.1	-0.3	Apatite	Conodont	27.1786	27.3891	27.7472	28.393	29.0315	29.4076	29.6045	0.617263	Chen et al., 2013
P4-5-276	Permian	Changhsingian		252.148	Iran	Abadeh section		-20.33	48.31	21.55		252.148	20.3	-1	Apatite	Conodont	27.5722	27.7575	28.1526	28.8101	29.469	29.8688	30.0664	0.638019	Chen et al., 2013
P4-5-277	Permian	Changhsingian		252.188	Iran	Abadeh section		-20.33	48.31	22.45		252.188	20.1	-1	Apatite	Conodont	28.3471	28.5614	28.9607	29.6575	30.3536	30.765	30.9818	0.668656	Chen et al., 2013
P4-5-278	Permian	Changhsingian		252.312	Iran	Abadeh section		-20.33	48.31	22.45		252.312	20.1	-1	Apatite	Conodont	28.3188	28.5263	28.9509	29.6649	30.3809	30.7895	31.0008	0.687704	Chen et al., 2013
P4-5-279	Permian	Changhsingian		252.316	Iran	Abadeh section		-20.33	48.31	20.65		252.316	20.5	-1	Apatite	Conodont	26.7957	26.9674	27.3252	27.9606	28.5866	28.9448	29.1354	0.600937	Chen et al., 2013
P4-5-280	Permian	Changhsingian		252.365	Iran	Abadeh section		-20.33	48.31	18.85		252.365	20.9	-1	Apatite	Conodont	25.2687	25.4402	25.7612	26.2955	26.8373	27.1515	27.3168	0.52149	Chen et al., 2013
P4-5-281	Permian	Changhsingian		252.384	Iran	Abadeh section		-20.33	48.31	18.85		252.384	20.9	-1	Apatite	Conodont	25.26	25.4103	25.7382	26.2792	26.8259	27.1293	27.2767	0.522444	Chen et al., 2013
P4-5-282	Permian	Changhsingian		252.415	Iran	Abadeh section		-20.33	48.31	22.45		252.415	20.1	-1	Apatite	Conodont	28.3706	28.5701	28.9705	29.6695	30.3598	30.7652	30.9868	0.672716	Chen et al., 2013
P4-5-283	Permian	Changhsingian		252.419	Iran	Abadeh section		-20.33	48.31	20.65		252.419	20.5	-1	Apatite	Conodont	26.7791	26.9658	27.3471	27.9692	28.5795	28.9435	29.1246	0.598067	Chen et al., 2013
P4-5-284	Permian	Changhsingian		252.536	Iran	Abadeh section		-20.33	48.31	20.2		252.536	20.6	-1	Apatite	Conodont	26.4092	26.5892	26.9504	27.5466	28.1442	28.5028	28.7108	0.580107	Chen et al., 2013
P4-5-285	Permian	Changhsingian		252.582	Iran	Abadeh section		-20.33	48.31	21.1		252.582	20.4	-1	Apatite	Conodont	27.1877	27.369	27.7603	28.3986	29.0348	29.4206	29.625	0.622253	Chen et al., 2013
P4-5-286	Permian	Changhsingian		252.651	Iran	Abadeh section		-20.33	48.31	21.55		252.651	20.3	-1	Apatite	Conodont	27.569	27.7701	28.1539	28.8141	29.4706	29.8599	30.0468	0.636813	Chen et al., 2013
P4-5-287	Permian	Changhsingian		252.69	Iran	Abadeh section		-20.33	48.31	23.35		252.69	19.9	-1	Apatite	Conodont	29.1003	29.3304	29.7589	30.5013	31.2477	31.677	31.8941	0.714093	Chen et al., 2013
P4-5-288	Permian	Changhsingian		252.836	Iran	Abadeh section		-20.33	48.31	22.45		252.836	20.1	-1	Apatite	Conodont	28.326	28.5432	28.9545	29.6467	30.3407	30.7555	30.9598	0.674416	Chen et al., 2013
P4-5-289	Permian	Changhsingian		252.893	Iran	Abadeh section		-20.33	48.31	21.1		252.893	20.4	-1	Apatite	Conodont	27.1479	27.3768	27.7322	28.3809	29.0228	29.3831	29.5872	0.619293	Chen et al., 2013
P4-5-290	Permian	Changhsingian		252.978	Iran	Abadeh section		-20.33	48.31	22		252.978	20.2	-1	Apatite	Conodont	27.9696	28.165	28.5397	29.2354	29.9181	30.3209	30.5468	0.658735	Chen et al., 2013
P4-5-291	Permian	Changhsingian		253.031	Iran	Abadeh section		-20.33	48.31	22.9		253.031	20	-1	Apatite	Conodont	28.7046	28.9335	29.3606	30.0811	30.7936	31.2456	31.4631	0.695902	Chen et al., 2013
P4-5-292	Permian	Changhsingian		253.089	Iran	Abadeh section		-20.33	48.31	21.55		253.089	20.3	-1	Apatite	Conodont	27.5675	27.7464	28.1335	28.8087	29.4728	29.8565	30.0627	0.643498	Chen et al., 2013
P4-5-293	Permian	Changhsingian		253.13	Iran	Abadeh section		-20.33	48.31	20.2		253.13	20.6	-1	Apatite	Conodont	26.4127	26.5901	26.947	27.5456	28.1321	28.4876	28.6707	0.576207	Chen et al., 2013
P4-5-294	Permian	Changhsingian		253.235	Iran	Abadeh section		-20.33	48.31	22.45		253.235	20.1	-1	Apatite	Conodont	28.3079	28.5211	28.937	29.649	30.3463	30.7728	30.9756	0.679776	Chen et al., 2013
P4-5-295	Permian	Changhsingian		253.307	Iran	Abadeh section		-20.33	48.31	23.35		253.307	19.9	-1	Apatite	Conodont	29.057	29.3055	29.7503	30.4941	31.2544	31.6925	31.9285	0.727268	Chen et al., 2013
P4-5-296	Permian	Changhsingian		253.494	Iran	Abadeh section		-20.33	48.31	23.8		253.494	19.8	-1	Apatite	Conodont	29.4776	29.7088	30.16	30.92	31.6755	32.141	32.3847	0.735893	Chen et al., 2013
P4-5-297	Permian	Changhsingian		253.661	Iran	Abadeh section		-20.33	48.31	23.35		253.661	19.9	-1	Apatite	Conodont	29.0537	29.3149	29.7611	30.517	31.2659	31.7188	31.9442	0.730682	Chen et al., 2013
P4-5-298	Permian	Changhsingian		253.717	Iran	Abadeh section		-20.33	48.31	23.8		253.717	19.8	-1	Apatite	Conodont	29.4844	29.7124	30.1762	30.9352	31.7056	32.1316	32.3926	0.742269	Chen et al., 2013
P4-5-299	Permian	Changhsingian		253.8	Iran	Abadeh section		-20.33	48.31	21.55		253.8	20.3	-1	Apatite	Conodont	27.5746	27.7703	28.1615	28.8243	29.4897	29.887	30.0764	0.64343	Chen et al., 2013
P4-5-300	Permian	Changhsingian		253.911	Iran	Abadeh section		-20.33	48.31	18.85		253.911	20.9	-1	Apatite	Conodont	25.2718	25.4292	25.7387	26.2808	26.8311	27.1488	27.3091	0.523918	Chen et al., 2013
P4-5-301	Permian	Changhsingian		254.049	Iran	Abadeh section		-20.33	48.31	21.1		254.049	20.4	-1	Apatite	Conodont	27.1852	27.3674	27.7397	28.3842	29.0301	29.4037	29.5866	0.6204	Chen et al., 2013
P4-5-302	Permian	Changhsingian		254.14	Iran	Abadeh section		-20.33	48.31	23.8		254.14	19.8	-1	Apatite	Conodont	29.4722	29.7056	30.1704	30.9318	31.7039	32.1646	32.4248	0.748725	Chen et al., 2013
P4-5-303	Permian	Wuchipiangian		254.301	Iran	Abadeh section		-20.33	48.31	15.7		254.301	21.6	-1	Apatite	Conodont	22.5804	22.7046	22.9323	23.3284	23.7199	23.9564	24.0847	0.381239	Chen et al., 2013
P4-5-304	Permian	Wuchipiangian		254.46	Iran	Abadeh section		-20.33	48.31	21.55		254.46	20.3	-1	Apatite	Conodont	27.5494	27.7495	28.1369	28.8101	29.476	29.8687	30.0708	0.643208	Chen et al., 2013
P4-5-305	Permian	Wuchipiangian		255.621	Iran	Abadeh section		-23.95	48.27	19.3		255.621	20.8	-1	Apatite	Conodont	25.627	25.7925	26.1348	26.692	27.26	27.5765	27.748	0.542373	Chen et al., 2013
P4-5-306	Permian	Wuchipiangian		255.848	Iran	Abadeh section		-23.95	48.27	21.55		255.848	20.3	-1	Apatite	Conodont	27.5717	27.7727	28.1654	28.8236	29.477	29.8446	30.0606	0.635049	Chen et al., 2013
P4-5-307	Permian	Wuchipiangian		256.303	Iran	Abadeh section		-23.95	48.27	23.8		256.303	19.8	-1	Apatite	Conodont	29.4649	29.6911	30.1481	30.9219	31.6936	32.1241	32.3388	0.740901	Chen et al., 2013

## Sheet: P5
																		SST (℃)
No.	#No	Sample	Section	Location	Depth(m/cm)	Stage	Conodont zone	Taxa	Age (Ma)	δ18Oapatite (‰ VSMOW)	T-2013(℃)	s.d.	n	s.e.m.	T-1986(℃)	T-2010(℃)	Method	0.025	0.05	0.15	mean	0.85	0.95	0.975	SD	References
P5-001	MS-S-1	MSD 34	Meishan	Zhejiang, China	44.75	Induan	I. isarcica	H	251.569	18.7103	28.7035	0.379478	26	0.0744218	32.9687	31.7244	SIMS	33.6137	33.9398	34.5212	35.5242	36.4973	37.1035	37.3733	0.955625	Chen et al., 2016
P5-002	MS-S-2	MSD 32	Meishan	Zhejiang, China	43.09	Induan	I. isarcica	H	251.725	18.2195	30.9123	0.359777	20	0.0804486	35.1187	33.7958	SIMS	35.5507	35.8901	36.5223	37.5936	38.6699	39.3258	39.7124	1.04967	Chen et al., 2016
P5-003	MS-S-3	MSD 30-6-upper	Meishan	Zhejiang, China	43	Induan	I. isarcica	H	251.74	18.1625	31.1687	0.296999	10	0.0939194	35.3682	34.0362	SIMS	35.7262	36.0735	36.7127	37.8405	38.9368	39.5953	39.9408	1.07289	Chen et al., 2016
P5-004	MS-S-4	MSD 30-5-lower	Meishan	Zhejiang, China	42.76	Induan	I. isarcica	H	251.782	17.8262	32.6822	0.30921	10	0.0977808	36.8413	35.4555	SIMS	37.0688	37.4137	38.0849	39.2583	40.4304	41.1298	41.4484	1.12577	Chen et al., 2016
P5-005	MS-S-5	MSD 30-5-lower	Meishan	Zhejiang, China	42.76	Induan	I. isarcica	R	251.782	17.6347	33.5439	0.318149	3	0.183683	37.68	36.2636	SIMS	37.7726	38.1461	38.875	40.09	41.308	42.0079	42.3817	1.16922	Chen et al., 2016
P5-006	MS-S-6	MSD 30-4	Meishan	Zhejiang, China	42.69	Induan	I. isarcica	H	251.794	18.6639	28.9126	0.388995	10	0.123011	33.1722	31.9204	SIMS	33.8686	34.1436	34.7342	35.7382	36.7448	37.3169	37.6151	0.962778	Chen et al., 2016
P5-007	MS-S-7	MSD 30-3	Meishan	Zhejiang, China	42.62	Induan	I. isarcica	H	251.806	18.2663	30.7017	0.376103	13	0.104312	34.9136	33.5982	SIMS	35.3052	35.6498	36.2931	37.3836	38.4553	39.1139	39.4444	1.0525	Chen et al., 2016
P5-008	MS-S-8	MSD 30-2	Meishan	Zhejiang, China	42.56	Induan	I. isarcica	H	251.816	18.5865	29.2607	0.278088	12	0.0802771	33.5111	32.2469	SIMS	34.1025	34.4079	35.0046	36.0285	37.0464	37.6921	37.9872	0.990457	Chen et al., 2016
P5-009	MS-S-9	MSD 30-1	Meishan	Zhejiang, China	42.48	Induan	I. isarcica	H	251.83	18.7668	28.4494	0.182626	13	0.0506514	32.7214	31.4861	SIMS	33.4046	33.7002	34.2868	35.268	36.2537	36.8362	37.1536	0.950342	Chen et al., 2016
P5-010	MS-S-10	MSD 29-4	Meishan	Zhejiang, China	42.42	Induan	I. isarcica	H	251.84	19.0547	27.1538	0.257531	10	0.0814383	31.4603	30.2711	SIMS	32.3798	32.6475	33.1865	34.0963	35.003	35.5437	35.8499	0.882498	Chen et al., 2016
P5-011	MS-S-11	MSD 29-3	Meishan	Zhejiang, China	42.36	Induan	I. isarcica	C	251.851	19.4706	25.2824	0.192572	5	0.0861209	29.6389	28.5162	SIMS	30.7456	30.98	31.4821	32.3164	33.1382	33.6346	33.883	0.802284	Chen et al., 2016
P5-012	MS-S-12	MSD 29-3	Meishan	Zhejiang, China	42.36	Induan	I. isarcica	H	251.851	19.1947	26.524	0.342541	6	0.139842	30.8474	29.6805	SIMS	31.7884	32.0744	32.6011	33.4882	34.3789	34.9196	35.1828	0.860911	Chen et al., 2016
P5-013	MS-S-13	MSD 29-3	Meishan	Zhejiang, China	42.36	Induan	I. isarcica	R	251.851	18.9118	27.797	0.306596	9	0.102199	32.0864	30.8743	SIMS	32.8716	33.1642	33.7272	34.6802	35.6261	36.1692	36.4738	0.915354	Chen et al., 2016
P5-014	MS-S-14	MSD 29-2	Meishan	Zhejiang, China	42.32	Induan	I. isarcica	H	251.858	18.5679	29.3444	0.31145	20	0.0696423	33.5925	32.3254	SIMS	34.1882	34.5017	35.0965	36.1165	37.1334	37.7143	38.0241	0.982644	Chen et al., 2016
P5-015	MS-S-15	MSD 29-1	Meishan	Zhejiang, China	42.22	Induan	I. isarcica	H	251.875	18.8428	28.1073	0.375881	6	0.153453	32.3884	31.1653	SIMS	33.1863	33.4633	34.0255	34.9852	35.9509	36.5346	36.8301	0.931475	Chen et al., 2016
P5-016	MS-S-16	MSD 29-1	Meishan	Zhejiang, China	42.22	Induan	I. isarcica	R	251.875	18.6535	28.9591	0.343441	11	0.103551	33.2176	31.9641	SIMS	33.8949	34.1799	34.7583	35.7765	36.8091	37.3871	37.6619	0.972137	Chen et al., 2016
P5-017	MS-S-17	MSD 28	Meishan	Zhejiang, China	42.19	Induan	I. staeschei	H	251.88	17.9001	32.3496	0.340348	7	0.128639	36.5176	35.1436	SIMS	36.7685	37.1351	37.783	38.9462	40.0946	40.7799	41.1445	1.1143	Chen et al., 2016
P5-018	MS-S-18	MSD 27d	Meishan	Zhejiang, China	42.17	Induan	I. staeschei	H	251.885	18.9421	27.6607	0.363201	12	0.104847	31.9538	30.7465	SIMS	32.7567	33.0498	33.6089	34.5449	35.4861	36.032	36.3488	0.910896	Chen et al., 2016
P5-019	MS-S-19	MSD 27-4	Meishan	Zhejiang, China	42.15	Induan	I. staeschei	C	251.889	19.3998	25.601	0.354636	12	0.102375	29.949	28.815	SIMS	30.967	31.2367	31.7694	32.6069	33.4716	33.9342	34.1961	0.818202	Chen et al., 2016
P5-020	MS-S-20	MSD 27-4	Meishan	Zhejiang, China	42.15	Induan	I. staeschei	H	251.889	18.5423	29.4595	0.346852	40	0.0548421	33.7046	32.4333	SIMS	34.3227	34.6152	35.1899	36.2324	37.26	37.8876	38.1893	0.992924	Chen et al., 2016
P5-021	MS-S-21	MSD 27-4	Meishan	Zhejiang, China	42.15	Induan	I. staeschei	R	251.889	18.6372	29.0326	0.294473	12	0.085007	33.2891	32.033	SIMS	33.9427	34.2261	34.7944	35.8096	36.8069	37.4098	37.7159	0.967538	Chen et al., 2016
P5-022	MS-S-22	MSD 27-3	Meishan	Zhejiang, China	42.11	Induan	H. parvus	C	251.899	18.6458	28.994	0.293424	6	0.11979	33.2515	31.9969	SIMS	33.8657	34.1603	34.7557	35.7801	36.7893	37.3907	37.6983	0.978954	Chen et al., 2016
P5-023	MS-S-23	MSD 27-3	Meishan	Zhejiang, China	42.11	Induan	H. parvus	H	251.899	18.8365	28.1357	0.397186	13	0.110159	32.4161	31.1919	SIMS	33.1694	33.4727	34.022	34.984	35.9525	36.5017	36.8074	0.931069	Chen et al., 2016
P5-024	MS-S-24	MSD 27-2	Meishan	Zhejiang, China	42.07	Changhsingian	H. changxingensis-H. praeparvus	C	251.908	19.3067	26.0199	0.285178	12	0.0823238	30.3567	29.2078	SIMS	31.3581	31.6349	32.1254	33.0014	33.8865	34.3852	34.6311	0.841732	Chen et al., 2016
P5-025	MS-S-25	MSD 27-2	Meishan	Zhejiang, China	42.07	Changhsingian	H. changxingensis-H. praeparvus	H	251.908	18.7272	28.6274	0.265129	11	0.0799393	32.8947	31.653	SIMS	33.5728	33.8317	34.4389	35.4392	36.4371	37.0215	37.32	0.958102	Chen et al., 2016
P5-026	MS-S-26	MSD 27-2	Meishan	Zhejiang, China	42.07	Changhsingian	H. changxingensis-H. praeparvus	R	251.908	18.9245	27.7396	0.249473	8	0.0882019	32.0306	30.8205	SIMS	32.8106	33.1128	33.6624	34.6299	35.5763	36.1459	36.4374	0.923244	Chen et al., 2016
P5-027	MS-S-27	MSD 27-1	Meishan	Zhejiang, China	42.03	Changhsingian	H. changxingensis-H. praeparvus	C	251.918	19.4419	25.4115	0.181198	5	0.0810342	29.7645	28.6372	SIMS	30.8748	31.1376	31.6328	32.4546	33.2822	33.7694	34.0141	0.801177	Chen et al., 2016
P5-028	MS-S-28	MSD 27-1	Meishan	Zhejiang, China	42.03	Changhsingian	H. changxingensis-H. praeparvus	H	251.918	18.6353	29.0412	0.360525	5	0.161232	33.2974	32.0411	SIMS	33.9417	34.2396	34.8104	35.8118	36.8168	37.4051	37.7073	0.9671	Chen et al., 2016
P5-029	MS-S-29	MSD 26	Meishan	Zhejiang, China	41.97	Changhsingian	C. zhejiangensis	C	251.932	20.0856	22.5149	0.463195	26	0.0908401	26.9451	25.9208	SIMS	28.3788	28.5831	29.0017	29.6969	30.3939	30.8257	31.0451	0.678507	Chen et al., 2016
P5-030	MS-S-30	MSD 25	Meishan	Zhejiang, China	41.93	Changhsingian	C. meishanensis	C	251.941	21.0014	18.3936	0.265708	8	0.093942	22.9338	22.056	SIMS	24.8808	25.0446	25.3487	25.8636	26.383	26.6956	26.8332	0.498611	Chen et al., 2016
P5-031	MS-S-31	MSD 24f-2	Meishan	Zhejiang, China	41.92	Changhsingian	C. meishanensis	C	251.941	21.1215	17.8532	0.203265	12	0.0586777	22.4078	21.5492	SIMS	24.4179	24.5682	24.8691	25.353	25.8398	26.144	26.307	0.476477	Chen et al., 2016
P5-032	MS-S-32	MSD 24f-1	Meishan	Zhejiang, China	41.89	Changhsingian	C. meishanensis	C	251.942	20.8586	19.0361	0.286949	30	0.0523894	23.5592	22.6586	SIMS	25.4194	25.5843	25.9017	26.4522	27.0041	27.3314	27.4959	0.531225	Chen et al., 2016
P5-033	MS-S-33	MSD 24e-top	Meishan	Zhejiang, China	41.86	Changhsingian	C. meishanensis	C	251.944	21.1236	17.8437	0.327463	14	0.087518	22.3985	21.5403	SIMS	24.4078	24.5724	24.8567	25.3479	25.8389	26.1324	26.2866	0.47316	Chen et al., 2016
P5-034	MS-S-34	MSD 24e	Meishan	Zhejiang, China	41.63	Changhsingian	C. meishanensis	C	251.952	21.0235	18.2944	0.401295	18	0.0945862	22.8372	21.963	SIMS	24.7957	24.9577	25.2598	25.776	26.2865	26.5978	26.7608	0.499986	Chen et al., 2016
P5-035	MS-S-35	MSD 24d-4	Meishan	Zhejiang, China	41.55	Changhsingian	C. yini	C	251.955	21.132	17.8062	0.360846	15	0.0931699	22.362	21.5051	SIMS	24.4006	24.5453	24.8295	25.3152	25.795	26.0846	26.2225	0.46526	Chen et al., 2016
P5-036	MS-S-36	MSD 24d-3	Meishan	Zhejiang, China	41.48	Changhsingian	C. yini	C	251.958	20.7883	19.3528	0.358329	14	0.0957674	23.8674	22.9555	SIMS	25.6584	25.8252	26.1682	26.7398	27.3089	27.6486	27.8022	0.548954	Chen et al., 2016
P5-037	MS-S-37	MSD 24d-2	Meishan	Zhejiang, China	41.45	Changhsingian	C. yini	C	251.959	20.9022	18.8399	0.303184	14	0.0810294	23.3682	22.4746	SIMS	25.2695	25.4217	25.735	26.2818	26.8217	27.136	27.3107	0.522629	Chen et al., 2016
P5-038	MS-S-38	MSD 24d-1	Meishan	Zhejiang, China	41.43	Changhsingian	C. yini	C	251.959	21.1279	17.8243	0.31026	27	0.0597095	22.3797	21.5221	SIMS	24.3809	24.525	24.8177	25.3053	25.7961	26.0827	26.2293	0.473519	Chen et al., 2016
P5-039	MS-S-39	MSD 24c-3	Meishan	Zhejiang, China	41.38	Changhsingian	C. yini	C	251.961	21.2365	17.3358	0.359432	23	0.0749468	21.9041	21.064	SIMS	23.9647	24.0974	24.3783	24.8502	25.3247	25.5882	25.7401	0.452125	Chen et al., 2016
P5-040	MS-S-40	MSD 24c-2	Meishan	Zhejiang, China	41.31	Changhsingian	C. yini	C	251.964	21.2805	17.1378	0.353266	26	0.0692811	21.7115	20.8784	SIMS	23.8083	23.9444	24.2181	24.6822	25.1507	25.4129	25.538	0.444392	Chen et al., 2016
P5-041	MS-S-41	MSD 24c-1	Meishan	Zhejiang, China	41.26	Changhsingian	C. yini	C	251.966	20.7048	19.7282	0.255756	14	0.0683537	24.2328	23.3076	SIMS	26.0405	26.2238	26.5633	27.1334	27.702	28.048	28.2366	0.557276	Chen et al., 2016
P5-042	MS-S-42	MSD 24b	Meishan	Zhejiang, China	41.15	Changhsingian	C. yini	C	251.97	20.5977	20.2103	0.368958	15	0.0952646	24.7021	23.7597	SIMS	26.3971	26.5978	26.9537	27.5462	28.1362	28.4797	28.6749	0.576671	Chen et al., 2016
P5-043	MS-S-43	MSD 24a-top	Meishan	Zhejiang, China	41.13	Changhsingian	C. yini	C	251.971	20.6264	20.0813	0.345904	25	0.0691809	24.5765	23.6387	SIMS	26.33	26.5013	26.8359	27.4372	28.0324	28.3838	28.5552	0.572142	Chen et al., 2016
P5-044	MS-S-44	MSD 24a	Meishan	Zhejiang, China	41.1	Changhsingian	C. yini	C	251.972	20.7909	19.3408	0.226844	17	0.0550177	23.8557	22.9443	SIMS	25.6835	25.8616	26.1966	26.7535	27.3168	27.6358	27.826	0.541542	Chen et al., 2016
P5-045	MS-S-45	MSD 24a-base	Meishan	Zhejiang, China	41.05	Changhsingian	C. yini	C	251.973	20.8145	19.2349	0.375513	34	0.0644	23.7526	22.8449	SIMS	25.619	25.778	26.0989	26.6515	27.1898	27.53	27.7036	0.532887	Chen et al., 2016
P5-046	MS-S-46	MSD 23-9-top	Meishan	Zhejiang, China	41.02	Changhsingian	C. yini	C	251.975	20.0444	22.7003	0.309286	16	0.0773216	27.1256	26.0947	SIMS	28.5493	28.768	29.1979	29.9115	30.6341	31.0428	31.2632	0.690669	Chen et al., 2016
P5-047	MS-S-47	MSD 23-9	Meishan	Zhejiang, China	40.97	Changhsingian	C. yini	C	251.976	19.652	24.4662	0.271368	10	0.0858141	28.8444	27.7507	SIMS	30.051	30.3149	30.763	31.5601	32.3601	32.8099	33.0676	0.768905	Chen et al., 2016
P5-048	MS-S-48	MSD 23-8	Meishan	Zhejiang, China	40.85	Changhsingian	C. yini	C	251.981	20.7134	19.6895	0.390667	16	0.0976667	24.1951	23.2713	SIMS	25.9994	26.1781	26.5109	27.0937	27.6854	28.0285	28.1945	0.56136	Chen et al., 2016
P5-049	MS-S-49	MSD 23-7b	Meishan	Zhejiang, China	40.8	Changhsingian	C. yini	C	251.983	21.3676	16.7459	0.363381	10	0.114911	21.3301	20.5109	SIMS	23.4933	23.6151	23.8547	24.3001	24.7434	25.0032	25.1352	0.424702	Chen et al., 2016
P5-050	MS-S-50	MSD 23-6	Meishan	Zhejiang, China	40.57	Changhsingian	C. yini	C	251.991	21.0903	17.9938	0.273337	5	0.12224	22.5446	21.6811	SIMS	24.5435	24.6933	24.9835	25.4846	25.9926	26.2879	26.4304	0.48423	Chen et al., 2016
P5-051	MS-S-51	MSD 23-5	Meishan	Zhejiang, China	40.42	Changhsingian	C. yini	C	251.997	20.6748	19.8635	0.270534	15	0.0698516	24.3645	23.4344	SIMS	26.1284	26.2994	26.6559	27.2462	27.8344	28.1672	28.3425	0.565869	Chen et al., 2016
P5-052	MS-S-52	MSD 23-4	Meishan	Zhejiang, China	40.27	Changhsingian	C. yini	C	252.002	21.5361	15.9878	0.35125	16	0.0878125	20.5921	19.7999	SIMS	22.8208	22.9359	23.1807	23.5859	23.9915	24.2231	24.3361	0.390741	Chen et al., 2016
P5-053	MS-S-53	MSD 23-3	Meishan	Zhejiang, China	40.22	Changhsingian	C. yini	C	252.004	20.8332	19.1506	0.249065	12	0.071899	23.6706	22.7659	SIMS	25.5158	25.6818	26.0202	26.5738	27.1219	27.443	27.6009	0.533498	Chen et al., 2016
P5-054	MS-S-54	MSD 23-2	Meishan	Zhejiang, China	40.02	Changhsingian	C. yini	C	252.011	21.0235	18.2944	0.378094	13	0.104864	22.8372	21.9629	SIMS	24.8045	24.9728	25.2596	25.7769	26.2893	26.6001	26.7434	0.494143	Chen et al., 2016
P5-055	MS-S-55	MSD 23-1	Meishan	Zhejiang, China	39.82	Changhsingian	C. yini	C	252.019	21.4447	16.3987	0.306553	15	0.0791517	20.9921	20.1852	SIMS	23.1929	23.3167	23.5753	24.0026	24.4307	24.6811	24.7979	0.410671	Chen et al., 2016
P5-056	MS-S-56	MSD 22-16	Meishan	Zhejiang, China	39.7	Changhsingian	C. yini	C	252.023	21.5469	15.9392	0.361499	14	0.0966145	20.5448	19.7543	SIMS	22.7955	22.9143	23.1408	23.5423	23.9433	24.1826	24.3144	0.387292	Chen et al., 2016
P5-057	MS-S-57	MSD 22-15	Meishan	Zhejiang, China	39.58	Changhsingian	C. yini	C	252.028	21.4486	16.3813	0.393795	13	0.109219	20.9751	20.1689	SIMS	23.1669	23.2885	23.5397	23.9664	24.3893	24.6434	24.765	0.410412	Chen et al., 2016
P5-058	MS-S-58	MSD 22-14	Meishan	Zhejiang, China	39.48	Changhsingian	C. yini	C	252.031	20.613	20.1413	0.248481	10	0.0785765	24.6349	23.695	SIMS	26.3791	26.5583	26.9151	27.5043	28.0849	28.4531	28.6328	0.571503	Chen et al., 2016
P5-059	MS-S-59	MSD 22-12	Meishan	Zhejiang, China	39.22	Changhsingian	C. yini	C	252.041	21.3391	16.8739	0.388791	12	0.112234	21.4546	20.6308	SIMS	23.5775	23.7068	23.9756	24.42	24.8654	25.1214	25.2614	0.430365	Chen et al., 2016
P5-060	MS-S-60	MSD 22-10-base	Meishan	Zhejiang, China	39	Changhsingian	C. changxingensis-Stage 3	C	252.049	22.0984	13.457	0.195172	26	0.0382764	18.1288	17.4266	SIMS	20.6708	20.7567	20.9254	21.2134	21.5037	21.6732	21.7655	0.279422	Chen et al., 2016
P5-061	MS-S-61	MSD 21-9	Meishan	Zhejiang, China	37.4	Changhsingian	C. changxingensis-Stage 3	C	252.11	21.8272	14.6778	0.393988	9	0.131329	19.317	18.5714	SIMS	21.7057	21.8076	22.0104	22.3547	22.7016	22.8991	23.0072	0.332841	Chen et al., 2016
P5-062	MS-S-62	MSD 21-6b	Meishan	Zhejiang, China	37.1	Changhsingian	C. changxingensis-Stage 3	C	252.128	21.5621	15.8705	0.328622	21	0.0717112	20.478	19.6899	SIMS	22.7489	22.8658	23.0992	23.5011	23.9033	24.1352	24.2609	0.387037	Chen et al., 2016
P5-063	MS-S-63	MSD 21-2b	Meishan	Zhejiang, China	36.66	Changhsingian	C. changxingensis-Stage 3	C	252.153	21.724	15.1422	0.376594	15	0.0972362	19.769	19.0069	SIMS	22.1322	22.236	22.4528	22.8218	23.1905	23.4058	23.5241	0.357253	Chen et al., 2016
P5-064	MS-S-64	MSD 20-8	Meishan	Zhejiang, China	36.33	Changhsingian	C. changxingensis-Stage 3	C	252.173	21.9401	14.1698	0.377182	14	0.100806	18.8226	18.095	SIMS	21.2909	21.389	21.5731	21.8907	22.213	22.3988	22.4976	0.309799	Chen et al., 2016
P5-065	MS-S-65	MSD 20-5a~5b	Meishan	Zhejiang, China	35.96	Changhsingian	C. changxingensis-Stage 3	C	252.194	21.0342	18.2463	0.315929	19	0.072479	22.7904	21.9178	SIMS	24.776	24.9445	25.2386	25.7448	26.2495	26.5513	26.6806	0.487018	Chen et al., 2016
P5-066	MS-S-66	MSD 20-2a~2b	Meishan	Zhejiang, China	35.55	Changhsingian	C. changxingensis-Stage 3	C	252.218	20.5228	20.5474	0.349728	20	0.0782015	25.0302	24.0758	SIMS	26.7152	26.9155	27.2563	27.8834	28.5078	28.8785	29.0617	0.598298	Chen et al., 2016
P5-067	MS-S-67	MSD 19-23	Meishan	Zhejiang, China	35.08	Changhsingian	C. changxingensis-Stage 2	C	252.245	21.0189	18.3151	0.269911	17	0.0654629	22.8574	21.9824	SIMS	24.7966	24.9562	25.2472	25.7717	26.279	26.5876	26.7414	0.4961	Chen et al., 2016
P5-068	MS-S-68	MSD 19-20	Meishan	Zhejiang, China	34.28	Changhsingian	C. changxingensis-Stage 2	C	252.292	21.5895	15.7473	0.364604	15	0.0941403	20.3581	19.5744	SIMS	22.6019	22.7406	22.9706	23.3655	23.7648	23.9946	24.1173	0.383657	Chen et al., 2016
P5-069	MS-S-69	MSD 19-17	Meishan	Zhejiang, China	33.69	Changhsingian	C. changxingensis-Stage 2	C	252.326	22.4518	11.8669	0.245991	12	0.0710115	16.5811	15.9354	SIMS	19.3359	19.4008	19.5315	19.7432	19.9554	20.0822	20.1511	0.20638	Chen et al., 2016
P5-070	MS-S-70	MSD 19-14	Meishan	Zhejiang, China	33.25	Changhsingian	C. changxingensis-Stage 2	C	252.352	21.9722	14.025	0.264721	8	0.093593	18.6816	17.9592	SIMS	21.1628	21.2523	21.4427	21.7631	22.0837	22.2591	22.3487	0.306194	Chen et al., 2016
P5-071	MS-S-71	MSD 19-12	Meishan	Zhejiang, China	33.03	Changhsingian	C. changxingensis-Stage 2	C	252.364	21.4708	16.2813	0.377046	11	0.113684	20.8778	20.0751	SIMS	23.0638	23.1924	23.4509	23.8732	24.2975	24.5357	24.6549	0.407313	Chen et al., 2016
P5-072	MS-S-72	MSD 19-9b	Meishan	Zhejiang, China	32.45	Changhsingian	C. changxingensis-Stage 2	C	252.398	21.8059	14.7735	0.181062	7	0.0684352	19.4102	18.6612	SIMS	21.7889	21.8836	22.0923	22.4428	22.7899	22.9955	23.1011	0.337132	Chen et al., 2016
P5-073	MS-S-73	MSD 19-6	Meishan	Zhejiang, China	31.87	Changhsingian	C. changxingensis-Stage 2	C	252.432	21.6738	15.3678	0.301022	17	0.0730086	19.9886	19.2184	SIMS	22.2953	22.4206	22.6473	23.0322	23.4135	23.6391	23.7545	0.370796	Chen et al., 2016
P5-074	MS-S-74	MSD 18-2	Meishan	Zhejiang, China	31.08	Changhsingian	C. changxingensis-Stage 2	C	252.478	21.5294	16.0178	0.356158	17	0.0863809	20.6213	19.828	SIMS	22.8506	22.9735	23.2127	23.6211	24.0305	24.2693	24.4019	0.395579	Chen et al., 2016
P5-075	MS-S-75	MSD 16-21	Meishan	Zhejiang, China	30.8	Changhsingian	C. changxingensis-Stage 2	C	252.494	21.2718	17.1771	0.333602	12	0.0963025	21.7497	20.9152	SIMS	23.8652	23.9851	24.2537	24.7193	25.1771	25.4385	25.5918	0.442536	Chen et al., 2016
P5-076	MS-S-76	MSD 16-17	Meishan	Zhejiang, China	29.97	Changhsingian	C. changxingensis-Stage 2	C	252.542	21.2685	17.1917	0.336177	13	0.0932389	21.7639	20.9289	SIMS	23.8479	23.9939	24.2564	24.7219	25.1898	25.4574	25.5985	0.449749	Chen et al., 2016
P5-077	MS-S-77	MSD 16-14	Meishan	Zhejiang, China	29.47	Changhsingian	C. changxingensis-Stage 2	C	252.571	20.9519	18.6166	0.311783	10	0.0985945	23.1508	22.2651	SIMS	25.0596	25.2361	25.5352	26.0693	26.5976	26.9248	27.0837	0.513458	Chen et al., 2016
P5-078	MS-S-78	MSD 16-11	Meishan	Zhejiang, China	28.96	Changhsingian	C. changxingensis-Stage 2	C	252.601	21.6879	15.3047	0.323544	13	0.0897349	19.9272	19.1593	SIMS	22.231	22.3462	22.573	22.9481	23.3287	23.5378	23.6486	0.362082	Chen et al., 2016
P5-079	MS-S-79	MSD 16-9	Meishan	Zhejiang, China	28.23	Changhsingian	C. changxingensis-Stage 2	C	252.644	21.5084	16.1122	0.28575	11	0.086157	20.7132	19.9166	SIMS	22.9372	23.0569	23.2956	23.7078	24.116	24.3559	24.494	0.396105	Chen et al., 2016
P5-080	MS-S-80	MSD 16-6	Meishan	Zhejiang, China	27.72	Changhsingian	C. changxingensis-Stage 2	C	252.673	21.2467	17.2899	0.236871	11	0.0714193	21.8595	21.0209	SIMS	23.9307	24.0711	24.3387	24.8061	25.2674	25.553	25.6936	0.447993	Chen et al., 2016
P5-081	MS-S-81	MSD 15-8	Meishan	Zhejiang, China	24.52	Changhsingian	C. changxingensis-Stage 2	C	252.855	20.972	18.5258	0.33462	19	0.0767671	23.0624	22.18	SIMS	24.9951	25.1512	25.4621	25.9798	26.5015	26.8032	26.9848	0.504473	Chen et al., 2016
P5-082	MS-S-82	MSD 15-5b	Meishan	Zhejiang, China	24.1	Changhsingian	C. changxingensis-Stage 2	C	252.869	21.5804	15.7882	0.263634	17	0.0639407	20.3978	19.6127	SIMS	22.6573	22.7698	23.0081	23.4149	23.8124	24.0379	24.1608	0.384706	Chen et al., 2016
P5-083	MS-S-83	MSD 15-1	Meishan	Zhejiang, China	23.22	Changhsingian	C. changxingensis-Stage 2	C	252.897	21.9935	13.9291	0.341176	19	0.0782712	18.5883	17.8692	SIMS	21.0971	21.1903	21.3707	21.6862	21.9986	22.1792	22.2837	0.300487	Chen et al., 2016
P5-084	MS-S-84	MSD 14-8c	Meishan	Zhejiang, China	22.58	Changhsingian	C. changxingensis-Stage 2	C	252.918	21.8067	14.77	0.30451	5	0.136181	19.4068	18.6578	SIMS	21.789	21.8943	22.1019	22.4426	22.7867	22.9881	23.1031	0.332434	Chen et al., 2016
P5-085	MS-S-85	MSD 14-5b	Meishan	Zhejiang, China	21.99	Changhsingian	C. changxingensis-Stage 2	C	252.937	22.2868	12.6096	0.36103	13	0.100132	17.304	16.6319	SIMS	19.9375	20.0103	20.1621	20.4149	20.6699	20.8235	20.8947	0.244847	Chen et al., 2016
P5-086	MS-S-86	MSD 13-35	Meishan	Zhejiang, China	21.24	Changhsingian	C. changxingensis-Stage 2	C	252.962	21.4658	16.3038	0.267968	12	0.0773556	20.8997	20.0963	SIMS	23.0885	23.2083	23.4481	23.8765	24.2962	24.5415	24.669	0.40788	Chen et al., 2016
P5-087	MS-S-87	MSD 13-18	Meishan	Zhejiang, China	19.08	Changhsingian	C. changxingensis-Stage 1	C	253.032	21.0517	18.1675	0.302507	13	0.0839003	22.7137	21.8439	SIMS	24.6934	24.8527	25.1476	25.6574	26.1652	26.4664	26.6211	0.492921	Chen et al., 2016
P5-088	MS-S-88	MSD 13-13a	Meishan	Zhejiang, China	18.27	Changhsingian	C. changxingensis-Stage 1	C	253.058	21.0832	18.0256	0.294772	23	0.0614643	22.5756	21.7109	SIMS	24.5672	24.7295	25.023	25.5248	26.0407	26.3233	26.4765	0.488234	Chen et al., 2016
P5-089	MS-S-89	MSD 13-11c	Meishan	Zhejiang, China	18.07	Changhsingian	C. changxingensis-Stage 1	C	253.065	21.3222	16.9499	0.315063	14	0.0842042	21.5286	20.7021	SIMS	23.6485	23.7903	24.0588	24.5046	24.9586	25.2126	25.3616	0.434688	Chen et al., 2016
P5-090	MS-S-90	MSD 13-9	Meishan	Zhejiang, China	17.71	Changhsingian	C. changxingensis-Stage 1	C	253.076	21.3098	17.0057	0.305709	17	0.0741452	21.5829	20.7545	SIMS	23.6912	23.8268	24.0863	24.5465	25.0007	25.2751	25.402	0.439176	Chen et al., 2016
P5-091	MS-S-91	MSD 13-6b~6c	Meishan	Zhejiang, China	17.31	Changhsingian	C. changxingensis-Stage 1	C	253.089	21.2357	17.3394	0.388811	25	0.0777622	21.9077	21.0674	SIMS	23.9607	24.0926	24.3683	24.8395	25.3127	25.6027	25.7293	0.45392	Chen et al., 2016
P5-092	MS-S-92	MSD 12-9d~9e	Meishan	Zhejiang, China	16.65	Changhsingian	C. changxingensis-Stage 1	C	253.111	21.2804	17.1381	0.337182	15	0.0870599	21.7117	20.8786	SIMS	23.8038	23.9446	24.2067	24.671	25.1208	25.3874	25.527	0.441986	Chen et al., 2016
P5-093	MS-S-93	MSD 12-7b	Meishan	Zhejiang, China	16.04	Changhsingian	C. subcarinata	C	253.131	21.2998	17.051	0.326813	10	0.103347	21.6269	20.7969	SIMS	23.7308	23.8767	24.1343	24.5867	25.0436	25.3072	25.4361	0.437368	Chen et al., 2016
P5-094	MS-S-94	MSD 12-4	Meishan	Zhejiang, China	15.6	Changhsingian	C. subcarinata	C	253.145	20.781	19.3856	0.270362	12	0.0780468	23.8993	22.9863	SIMS	25.7217	25.8812	26.2162	26.784	27.3487	27.6693	27.8261	0.542803	Chen et al., 2016
P5-095	MS-S-95	MSD 11-7	Meishan	Zhejiang, China	12.28	Changhsingian	C. subcarinata	C	253.253	21.6697	15.3865	0.347772	11	0.104857	20.0069	19.236	SIMS	22.3035	22.4295	22.6442	23.0292	23.4148	23.6381	23.7432	0.368771	Chen et al., 2016
P5-096	MS-S-96	MSD 11-2b	Meishan	Zhejiang, China	11.2	Changhsingian	C. subcarinata	C	253.288	21.2869	17.1088	0.342702	11	0.103328	21.6833	20.8512	SIMS	23.7734	23.9143	24.1778	24.637	25.0936	25.3708	25.5124	0.442121	Chen et al., 2016
P5-097	MS-S-97	MSD 10-4	Meishan	Zhejiang, China	10.69	Changhsingian	C. wangi	C	253.304	21.1364	17.7862	0.0515368	4	0.0257684	22.3426	21.4864	SIMS	24.3559	24.4995	24.7852	25.2761	25.7586	26.0517	26.1965	0.469518	Chen et al., 2016
P5-098	MS-S-98	MSD 9-14	Meishan	Zhejiang, China	9.22	Changhsingian	C. wangi	C	253.352	20.7211	19.6551	0.239386	5	0.107057	24.1617	23.239	SIMS	25.9691	26.1357	26.4713	27.0471	27.6187	27.9645	28.1472	0.556913	Chen et al., 2016
P5-099	MS-S-99	MSD 9-10	Meishan	Zhejiang, China	8.63	Changhsingian	C. wangi	C	253.371	20.7915	19.3382	0.317317	14	0.0848066	23.8532	22.9418	SIMS	25.6972	25.8604	26.1907	26.7506	27.312	27.6535	27.8258	0.539786	Chen et al., 2016
P5-100	MS-S-100	MSD 9-6	Meishan	Zhejiang, China	7.97	Changhsingian	C. wangi	C	253.393	20.7178	19.6701	0.268276	9	0.0894252	24.1762	23.2531	SIMS	25.9604	26.1182	26.4406	27.0295	27.6008	27.9351	28.1207	0.554517	Chen et al., 2016
P5-101	MS-S-101	MSD 8-4	Meishan	Zhejiang, China	7.12	Changhsingian	C. wangi	C	253.42	21.0271	18.2778	0.229824	13	0.0637416	22.8211	21.9474	SIMS	24.7603	24.9071	25.22	25.7378	26.2443	26.5489	26.7116	0.498538	Chen et al., 2016
P5-102	MS-S-102	MSD 6-10	Meishan	Zhejiang, China	6.15	Changhsingian	C. wangi	C	253.456	20.5483	20.4326	0.289721	10	0.0916177	24.9184	23.9681	SIMS	26.5859	26.7743	27.153	27.7603	28.3613	28.7132	28.9014	0.586517	Chen et al., 2016
P5-103	MS-S-103	MSD 6-6	Meishan	Zhejiang, China	5.81	Changhsingian	C. wangi	C	253.488	21.1027	17.9379	0.251827	13	0.0698442	22.4902	21.6287	SIMS	24.4897	24.6411	24.9409	25.4313	25.9185	26.2283	26.3826	0.478987	Chen et al., 2016
P5-104	MS-S-104	MSD 6-3	Meishan	Zhejiang, China	5.48	Changhsingian	C. wangi	C	253.531	21.4404	16.4181	0.220683	10	0.0697862	21.0109	20.2034	SIMS	23.189	23.3302	23.58	24.0017	24.43	24.6667	24.8001	0.407781	Chen et al., 2016
P5-105	MS-S-105	MSD 6-2	Meishan	Zhejiang, China	5.38	Changhsingian	C. wangi	C	253.544	21.2539	17.2572	0.225743	12	0.0651665	21.8277	20.9903	SIMS	23.9209	24.06	24.3391	24.8071	25.2784	25.5504	25.6923	0.452346	Chen et al., 2016
P5-106	MS-S-106	MSD 5-14	Meishan	Zhejiang, China	4.95	Changhsingian	C. wangi	C	253.601	20.7031	19.7362	0.15986	13	0.0443372	24.2406	23.3151	SIMS	26.0127	26.1959	26.5432	27.1363	27.722	28.0762	28.2429	0.566558	Chen et al., 2016
P5-107	MS-S-107	MSD 5-12	Meishan	Zhejiang, China	4.62	Changhsingian	C. wangi	C	253.645	20.9606	18.5773	0.25231	9	0.0841034	23.1126	22.2283	SIMS	25.0307	25.2078	25.5134	26.0362	26.5592	26.874	27.0594	0.508062	Chen et al., 2016
P5-108	MS-S-108	MSD 5-11	Meishan	Zhejiang, China	4.55	Changhsingian	C. wangi	C	253.654	20.778	19.3988	0.238542	11	0.0719232	23.9122	22.9987	SIMS	25.7289	25.8942	26.226	26.7872	27.3421	27.6637	27.8617	0.542199	Chen et al., 2016
P5-109	MS-S-109	MSD 5-10	Meishan	Zhejiang, China	4.35	Changhsingian	C. wangi	C	253.681	20.9506	18.6221	0.220052	8	0.0778	23.1562	22.2703	SIMS	25.073	25.2315	25.5317	26.0715	26.5949	26.9144	27.0666	0.512089	Chen et al., 2016
P5-110	MS-S-110	MSD 5-8	Meishan	Zhejiang, China	4.11	Changhsingian	C. wangi	C	253.712	20.8537	19.0583	0.205532	10	0.0649949	23.5808	22.6794	SIMS	25.4545	25.6277	25.9498	26.4966	27.0446	27.3711	27.558	0.530456	Chen et al., 2016
P5-111	MS-S-111	MSD 5-2	Meishan	Zhejiang, China	3.51	Changhsingian	C. wangi	C	253.792	20.4127	21.0426	0.325156	10	0.102823	25.5122	24.5402	SIMS	27.1513	27.3455	27.7191	28.3571	28.9907	29.4014	29.5981	0.620267	Chen et al., 2016
P5-112	MS-S-112	MSD 5-1	Meishan	Zhejiang, China	3.33	Changhsingian	C. wangi	C	253.816	20.5438	20.4527	0.323048	7	0.122101	24.9379	23.987	SIMS	26.6408	26.8355	27.194	27.8098	28.414	28.7789	28.9631	0.591913	Chen et al., 2016
P5-113	MS-S-113	MSD 4b-14	Meishan	Zhejiang, China	3.2	Changhsingian	C. wangi	C	253.833	20.335	21.3927	0.314042	12	0.090656	25.8529	24.8685	SIMS	27.4491	27.6458	28.0331	28.6894	29.3521	29.7417	29.9327	0.634615	Chen et al., 2016
P5-114	MS-S-114	MSD 4b-11	Meishan	Zhejiang, China	2.59	Changhsingian	C. wangi	C	253.914	21.0426	18.2083	0.346346	12	0.0999815	22.7534	21.8822	SIMS	24.7292	24.8751	25.1757	25.6867	26.2005	26.4859	26.6368	0.491988	Chen et al., 2016
P5-115	MS-S-115	MSD-4b-9	Meishan	Zhejiang, China	2.11	Changhsingian	C. wangi	C	253.977	20.8179	19.2195	0.3108	9	0.1036	23.7376	22.8305	SIMS	25.5727	25.7378	26.0695	26.6272	27.1912	27.5082	27.6812	0.539704	Chen et al., 2016
P5-116	MS-S-116	MSD-4b-7	Meishan	Zhejiang, China	1.88	Changhsingian	C. wangi	C	254.008	20.2077	21.9654	0.308661	35	0.0521733	26.4103	25.4055	SIMS	27.9254	28.131	28.5261	29.1994	29.8782	30.2833	30.4853	0.6534	Chen et al., 2016
P5-117	MS-S-117	MSD-4b-6	Meishan	Zhejiang, China	1.79	Changhsingian	C. wangi	C	254.02	20.3502	21.3243	0.25749	9	0.08583	25.7863	24.8043	SIMS	27.3782	27.5594	27.9338	28.5947	29.2404	29.6224	29.8219	0.625709	Chen et al., 2016
P5-118	MS-S-118	MSD-4b-5	Meishan	Zhejiang, China	1.73	Changhsingian	C. wangi	C	254.027	20.1616	22.1726	0.360114	10	0.113878	26.612	25.5999	SIMS	28.0772	28.2922	28.7121	29.4011	30.0995	30.5156	30.7283	0.671265	Chen et al., 2016
P5-119	MS-S-119	MSD-4b-4	Meishan	Zhejiang, China	1.69	Changhsingian	C. wangi	C	254.033	20.1246	22.3393	0.349255	16	0.0873136	26.7742	25.7562	SIMS	28.2808	28.4764	28.9016	29.5914	30.2844	30.7011	30.9265	0.671905	Chen et al., 2016
P5-120	MS-S-120	MSD-4b-3	Meishan	Zhejiang, China	1.66	Changhsingian	C. wangi	C	254.037	19.9067	23.3197	0.293281	23	0.0611533	27.7285	26.6756	SIMS	29.0521	29.2706	29.7009	30.4546	31.2077	31.6515	31.8626	0.722117	Chen et al., 2016
P5-121	MS-S-121	MSD-4b-2	Meishan	Zhejiang, China	1.62	Changhsingian	C. wangi	C	254.042	20.0457	22.6943	0.305235	24	0.0623059	27.1198	26.0891	SIMS	28.516	28.7397	29.168	29.8751	30.5949	30.9901	31.2122	0.687048	Chen et al., 2016
P5-122	MS-S-122	MSD-4b-1	Meishan	Zhejiang, China	1.58	Changhsingian	C. wangi	C	254.047	19.8052	23.7768	0.202119	6	0.0825145	28.1734	27.1043	SIMS	29.4188	29.672	30.1287	30.8752	31.6376	32.0748	32.3228	0.733496	Chen et al., 2016
P5-123	MS-S-123	MSD-4a-5	Meishan	Zhejiang, China	1.42	Changhsingian	C. wangi	C	254.069	19.5898	24.7461	0.263512	8	0.0931654	29.1169	28.0132	SIMS	30.2562	30.5004	30.9847	31.806	32.6301	33.1104	33.3603	0.79003	Chen et al., 2016
P5-124	MS-S-124	MSD-4a-3	Meishan	Zhejiang, China	1.07	Changhsingian	C. wangi	C	254.115	19.2048	26.4784	0.227649	12	0.0657165	30.803	29.6378	SIMS	31.7514	32.0229	32.5429	33.4459	34.3386	34.8748	35.1815	0.866954	Chen et al., 2016
P5-125	MS-S-125	MSD-4a-2	Meishan	Zhejiang, China	0.88	Changhsingian	C. wangi	C	254.14	19.2595	26.2322	0.221496	15	0.05719	30.5633	29.4068	SIMS	31.5198	31.7898	32.314	33.2079	34.0923	34.6042	34.8581	0.851828	Chen et al., 2016
P5-126	MS-S-126	MSD-4a-1	Meishan	Zhejiang, China	0.82	Wuchiapingian	C. longicuspidata	C	254.148	19.7432	24.0558	0.328797	13	0.0911918	28.445	27.3659	SIMS	29.681	29.9125	30.3709	31.1621	31.9483	32.4046	32.6556	0.76222	Chen et al., 2016
P5-127	MS-S-127	MSD-3-2	Meishan	Zhejiang, China	0.79	Wuchiapingian	C. longicuspidata	C	254.152	19.2536	26.2589	0.2966	15	0.0765819	30.5894	29.4319	SIMS	31.5825	31.8685	32.3827	33.2462	34.1262	34.6372	34.8945	0.846733	Chen et al., 2016
P5-128	MS-S-128	MSD-2-1	Meishan	Zhejiang, China	0	Wuchiapingian	C. longicuspidata	C	254.256	19.7839	23.8724	0.216131	10	0.0683465	28.2665	27.1939	SIMS	29.5366	29.794	30.2344	31.0091	31.773	32.2389	32.4464	0.743687	Chen et al., 2016
P5-129	SHS-S-1	SHS-(107.9-108.1m)	Shangsi	Sichuan, China	108	Induan	I. isarcica	H	250.914	17.6776	33.3507	0.295465	13	0.0819471	37.492	36.0825	SIMS	37.5701	37.9439	38.6767	39.8748	41.0666	41.7888	42.1549	1.16205	Chen et al., 2016
P5-130	SHS-S-2	SHS-(105.5-105.65m)	Shangsi	Sichuan, China	105.6	Induan	H. parvus	H	251.226	17.7948	32.8234	0.249834	25	0.0499669	36.9788	35.588	SIMS	37.2044	37.5454	38.2472	39.4138	40.5818	41.2853	41.6172	1.13555	Chen et al., 2016
P5-131	SHS-S-3	SHS-(104.2-104.25m)	Shangsi	Sichuan, China	104.22	Induan	H. parvus	H	251.405	18.1808	31.0862	0.158072	3	0.0912632	35.2879	33.9588	SIMS	35.726	36.0362	36.679	37.7675	38.8732	39.5459	39.8586	1.0633	Chen et al., 2016
P5-132	SHS-S-4	SHS-(101-101.1m)	Shangsi	Sichuan, China	101.05	Induan	H. eurypyge	R	251.817	17.8842	32.4213	0.281456	13	0.0780619	36.5874	35.2109	SIMS	36.7991	37.1649	37.8657	39.0311	40.191	40.9431	41.3195	1.14091	Chen et al., 2016
P5-133	SHS-S-5	SHS-(100.55-100.65m)	Shangsi	Sichuan, China	100.6	Induan	H. eurypyge	C	251.876	18.6165	29.1258	0.303943	18	0.0716401	33.3798	32.1204	SIMS	33.9759	34.2751	34.91	35.9038	36.9106	37.5262	37.8225	0.977422	Chen et al., 2016
P5-134	SHS-S-6	SHS-(100.4-100.5m)	Shangsi	Sichuan, China	100.45	Induan	H. eurypyge	C	251.895	18.7192	28.6634	0.242246	4	0.121123	32.9297	31.6868	SIMS	33.5961	33.8982	34.4885	35.4821	36.4963	37.0548	37.3294	0.961367	Chen et al., 2016
P5-135	SHS-S-7	SHS-(100.4-100.5m)	Shangsi	Sichuan, China	100.45	Induan	H. eurypyge	H	251.895	18.4637	29.8132	0.23275	25	0.04655	34.0489	32.7651	SIMS	34.5658	34.8754	35.5233	36.5693	37.6369	38.2392	38.5503	1.01418	Chen et al., 2016
P5-136	SHS-S-8	SHS-(100.22-100.25m)	Shangsi	Sichuan, China	100.23	Changhsingian	C. meishanensis	C	251.924	19.1655	26.6551	0.222338	18	0.0524055	30.975	29.8034	SIMS	31.9095	32.1638	32.6842	33.5866	34.4764	35.0159	35.2692	0.863645	Chen et al., 2016
P5-137	SHS-S-9	SHS-(99.92-100.05m)	Shangsi	Sichuan, China	100	Changhsingian	C. meishanensis	C	251.955	20.7842	19.3713	0.263145	18	0.0620238	23.8854	22.9729	SIMS	25.7053	25.883	26.2297	26.7802	27.3316	27.662	27.8337	0.536947	Chen et al., 2016
P5-138	SHS-S-10	SHS-(99.88-99.92m)	Shangsi	Sichuan, China	99.9	Changhsingian	C. meishanensis	C	251.968	20.5881	20.2534	0.303477	16	0.0758693	24.744	23.8001	SIMS	26.4581	26.6247	26.9929	27.5966	28.204	28.5556	28.7339	0.583211	Chen et al., 2016
P5-139	SHS-S-11	SHS-(99.84-99.86m)	Shangsi	Sichuan, China	99.85	Changhsingian	C. meishanensis	C	251.975	19.3999	25.6004	0.209908	2	0.148428	29.9484	28.8144	SIMS	30.9955	31.2784	31.7562	32.6073	33.4707	33.9654	34.218	0.825132	Chen et al., 2016
P5-140	SHS-S-12	SHS-299.0	Shangsi	Sichuan, China	99.75	Changhsingian	C. meishanensis	C	251.989	19.4518	25.3668	0.272009	16	0.0680024	29.721	28.5953	SIMS	30.8225	31.0702	31.5624	32.4104	33.2627	33.7456	34.0178	0.819055	Chen et al., 2016
P5-141	SHS-S-13	SHS-(99.65-99.75m)	Shangsi	Sichuan, China	99.7	Changhsingian	C. yini	C	251.996	19.7565	23.9957	0.247619	13	0.068677	28.3865	27.3095	SIMS	29.6265	29.8601	30.3196	31.0922	31.8742	32.3392	32.5791	0.753113	Chen et al., 2016
P5-142	SHS-S-14	SHS-(99.5-99.7m)	Shangsi	Sichuan, China	99.6	Changhsingian	C. yini	C	252.009	20.5064	20.621	0.284538	7	0.107545	25.1018	24.1448	SIMS	26.7707	26.9558	27.3137	27.9245	28.538	28.8936	29.1012	0.594776	Chen et al., 2016
P5-143	SHS-S-15	SHS-298.5	Shangsi	Sichuan, China	99.2634	Changhsingian	C. yini	C	252.055	19.7703	23.9338	0.231013	13	0.0640713	28.3262	27.2515	SIMS	29.5769	29.8105	30.2965	31.0499	31.8278	32.2744	32.5333	0.747244	Chen et al., 2016
P5-144	SHS-S-16	SHS-(99.2-99.3m)	Shangsi	Sichuan, China	99.25	Changhsingian	C. yini	C	252.057	20.0519	22.6663	0.289925	13	0.0804106	27.0925	26.0628	SIMS	28.5201	28.7303	29.1382	29.8595	30.5764	31.01	31.2089	0.69043	Chen et al., 2016
P5-145	SHS-S-17	SHS-(99.1-99.2m)	Shangsi	Sichuan, China	99.15	Changhsingian	C. yini	C	252.071	20.9221	18.7506	0.297592	15	0.076838	23.2813	22.3908	SIMS	25.1846	25.3439	25.6524	26.1958	26.7375	27.0478	27.2185	0.519604	Chen et al., 2016
P5-146	SHS-S-18	SHS-298.3	Shangsi	Sichuan, China	99.0688	Changhsingian	C. yini	C	252.082	20.534	20.4971	0.304994	10	0.0964474	24.9812	24.0286	SIMS	26.6993	26.8692	27.2257	27.8331	28.4487	28.8125	28.9856	0.587877	Chen et al., 2016
P5-147	SHS-S-19	SHS-(98.7-98.8m)	Shangsi	Sichuan, China	98.75	Changhsingian	C. yini	C	252.125	20.7673	19.4471	0.322499	20	0.072113	23.9592	23.0439	SIMS	25.7711	25.9339	26.2615	26.8296	27.3909	27.7242	27.9014	0.544421	Chen et al., 2016
P5-148	SHS-S-20	SHS-297.6	Shangsi	Sichuan, China	98.3876	Changhsingian	C. yini	C	252.175	20.5424	20.4594	0.237214	21	0.0517644	24.9445	23.9933	SIMS	26.6539	26.836	27.1896	27.7981	28.4079	28.7736	28.9592	0.590747	Chen et al., 2016
P5-149	SHS-S-21	SHS-297.25	Shangsi	Sichuan, China	98.047	Changhsingian	C. yini	C	252.221	20.3667	21.2498	0.360671	24	0.0736216	25.7138	24.7344	SIMS	27.2734	27.476	27.8734	28.5191	29.1633	29.5271	29.732	0.624966	Chen et al., 2016
P5-150	SHS-S-22	SHS-296.6	Shangsi	Sichuan, China	97.4144	Changhsingian	C. changxingensis	C	252.308	20.2475	21.7862	0.302609	17	0.0733934	26.2359	25.2375	SIMS	27.7396	27.9533	28.3522	29.0229	29.7031	30.1023	30.3042	0.654062	Chen et al., 2016
P5-151	SHS-S-23	SHS-296.5	Shangsi	Sichuan, China	97.3171	Changhsingian	C. changxingensis	C	252.321	21.4393	16.4231	0.34622	7	0.130859	21.0158	20.2081	SIMS	23.1974	23.3304	23.5681	24.0056	24.4308	24.6838	24.8246	0.412663	Chen et al., 2016
P5-152	SHS-S-24	SHS-295.3	Shangsi	Sichuan, China	96.1493	Changhsingian	C. changxingensis	C	252.481	21.1646	17.6593	0.254852	15	0.0658026	22.219	21.3674	SIMS	24.2536	24.4116	24.7063	25.1876	25.6707	25.9648	26.1051	0.471596	Chen et al., 2016
P5-153	SHS-S-25	SHS-295.1	Shangsi	Sichuan, China	95.9546	Changhsingian	C. changxingensis	C	252.507	21.4417	16.4125	0.257158	19	0.058996	21.0055	20.1982	SIMS	23.2151	23.3344	23.5793	23.9987	24.42	24.6783	24.8114	0.404706	Chen et al., 2016
P5-154	SHS-S-26	SHS-294.6	Shangsi	Sichuan, China	95.468	Changhsingian	C. changxingensis	C	252.574	21.3341	16.8967	0.200315	13	0.0555574	21.4768	20.6523	SIMS	23.614	23.7603	24.0238	24.4715	24.931	25.1719	25.3162	0.432787	Chen et al., 2016
P5-155	SHS-S-27	SHS-294.1	Shangsi	Sichuan, China	94.9815	Changhsingian	C. changxingensis	C	252.64	21.2508	17.2714	0.301305	18	0.0710182	21.8415	21.0036	SIMS	23.9283	24.0658	24.3257	24.7989	25.2737	25.5478	25.6689	0.44975	Chen et al., 2016
P5-156	SHS-S-28	SHS-293.9	Shangsi	Sichuan, China	94.7868	Changhsingian	C. changxingensis	C	252.667	20.6524	19.9641	0.295875	18	0.0697383	24.4624	23.5288	SIMS	26.2169	26.4054	26.7361	27.3371	27.9348	28.2911	28.4796	0.574391	Chen et al., 2016
P5-157	SHS-S-29	SHS-293.5	Shangsi	Sichuan, China	94.3976	Changhsingian	C. changxingensis	C	252.72	20.6595	19.9324	0.237643	16	0.0594106	24.4315	23.499	SIMS	26.181	26.3755	26.7114	27.2974	27.88	28.2232	28.4053	0.566922	Chen et al., 2016
P5-158	SHS-S-30	SHS-293.0	Shangsi	Sichuan, China	93.911	Changhsingian	C. changxingensis	C	252.786	21.045	18.1976	0.298125	16	0.0745314	22.743	21.8722	SIMS	24.7121	24.8724	25.1728	25.6803	26.1864	26.4956	26.6547	0.494292	Chen et al., 2016
P5-159	SHS-S-31	SHS-292.6	Shangsi	Sichuan, China	93.5217	Changhsingian	C. changxingensis	C	252.839	21.085	18.0175	0.234529	12	0.0677025	22.5677	21.7033	SIMS	24.5659	24.7174	25.0208	25.525	26.0264	26.3243	26.49	0.488299	Chen et al., 2016
P5-160	SHS-S-32	SHS-291.6	Shangsi	Sichuan, China	92.5485	Changhsingian	C. changxingensis	C	252.972	21.1798	17.5907	0.253232	14	0.0676791	22.1523	21.3031	SIMS	24.1892	24.3283	24.6076	25.1007	25.5867	25.8745	26.0122	0.466788	Chen et al., 2016
P5-161	SHS-S-33	SHS-290.5	Shangsi	Sichuan, China	91.478	Changhsingian	C. changxingensis	C	253.119	20.575	20.3125	0.186506	11	0.0562338	24.8015	23.8555	SIMS	26.5026	26.6981	27.0473	27.6656	28.2754	28.6393	28.8189	0.591094	Chen et al., 2016
P5-162	SHS-S-34	SHS-289.5	Shangsi	Sichuan, China	90.5049	Changhsingian	C. subcarinata	C	253.252	21.3302	16.9142	0.230277	5	0.102983	21.4938	20.6687	SIMS	23.6379	23.7638	24.0243	24.4676	24.9096	25.1642	25.2888	0.425125	Chen et al., 2016
P5-163	SHS-S-35	SHS-288.6	Shangsi	Sichuan, China	89.629	Changhsingian	C. subcarinata	C	253.371	21.4397	16.4213	0.240451	16	0.0601127	21.0141	20.2064	SIMS	23.2016	23.3311	23.5766	24.0048	24.4266	24.6826	24.8182	0.41229	Chen et al., 2016
P5-164	SHS-S-36	SHS-288.0	Shangsi	Sichuan, China	89.0451	Changhsingian	C. wangi	C	253.451	21.1503	17.7235	0.20306	20	0.0454057	22.2816	21.4276	SIMS	24.3218	24.4626	24.7404	25.2259	25.7033	25.9981	26.1566	0.468553	Chen et al., 2016
P5-165	SHS-S-37	SHS-287.3	Shangsi	Sichuan, China	88.3639	Changhsingian	C. wangi	C	253.544	20.4284	20.9722	0.154534	9	0.0515112	25.4436	24.4741	SIMS	27.0766	27.2718	27.6495	28.2718	28.9026	29.2684	29.4584	0.608143	Chen et al., 2016
P5-166	SHS-S-38	SHS-286.7	Shangsi	Sichuan, China	87.78	Changhsingian	C. wangi	C	253.624	20.3942	21.1262	0.254159	13	0.0704911	25.5935	24.6186	SIMS	27.2039	27.3904	27.7912	28.433	29.0904	29.4472	29.6421	0.619917	Chen et al., 2016
P5-167	SHS-S-39	SHS-285.8	Shangsi	Sichuan, China	86.9041	Changhsingian	C. wangi	C	253.743	19.8443	23.6008	0.293527	7	0.110943	28.0021	26.9392	SIMS	29.3108	29.5571	30.0161	30.7685	31.524	31.9727	32.1853	0.730578	Chen et al., 2016
P5-168	SHS-S-40	SHS-285.0	Shangsi	Sichuan, China	86.1256	Changhsingian	C. wangi	C	253.85	20.61	20.1549	0.263106	7	0.0994447	24.6481	23.7077	SIMS	26.3678	26.5412	26.9003	27.5062	28.1113	28.4429	28.6333	0.579893	Chen et al., 2016
P5-169	SHS-S-41	SHS-284.2	Shangsi	Sichuan, China	85.3471	Changhsingian	C. wangi	C	253.956	20.4921	20.6856	0.232734	10	0.0735971	25.1647	24.2054	SIMS	26.853	27.0438	27.401	28.019	28.6462	28.9913	29.181	0.599352	Chen et al., 2016
P5-170	SHS-S-42	SHS-283.4	Shangsi	Sichuan, China	84.5685	Changhsingian	C. wangi	C	254.062	20.2877	21.6053	0.18741	15	0.048389	26.0598	25.0679	SIMS	27.586	27.7947	28.1874	28.851	29.5053	29.9065	30.146	0.641991	Chen et al., 2016
P5-171	LFY-S-1	LFY-37-Lower	Liangfengya	Chongqing, China	0.2	Induan	H. parvus	H	251.887	17.2583	35.2376	0.360159	19	0.0826262	39.3286	37.8519	SIMS	39.2419	39.638	40.3852	41.6787	42.9797	43.7245	44.1023	1.2444	Chen et al., 2016
P5-172	LFY-S-2	LFY-36-Upper	Liangfengya	Chongqing, China	0.14	Induan	H. parvus	H	251.891	17.4398	34.4209	0.431527	16	0.107882	38.5336	37.086	SIMS	38.4724	38.8583	39.6341	40.8781	42.117	42.8339	43.2531	1.21261	Chen et al., 2016
P5-173	LFY-S-3	LFY-36	Liangfengya	Chongqing, China	0.07	Induan	H. parvus	H	251.897	17.6154	33.6308	0.255857	12	0.0738595	37.7647	36.3451	SIMS	37.8782	38.2473	38.9262	40.1271	41.3258	42.0661	42.4311	1.16384	Chen et al., 2016
P5-174	LFY-S-4	LFY-36-Lower	Liangfengya	Chongqing, China	0	Induan	H. parvus	H	251.902	17.4458	34.394	0.331253	16	0.0828132	38.5075	37.0608	SIMS	38.4866	38.8667	39.5873	40.8472	42.0962	42.8533	43.2445	1.21709	Chen et al., 2016
P5-175	LFY-S-5	LFY-34-Upper	Liangfengya	Chongqing, China	-0.05	Changhsingian	H. praeparvus	R	251.906	17.1829	35.577	0.341907	7	0.129229	39.6589	38.1702	SIMS	39.4709	39.8606	40.6482	41.9641	43.2856	44.0361	44.386	1.27069	Chen et al., 2016
P5-176	LFY-S-6	LFY-32-2	Liangfengya	Chongqing, China	-0.25	Changhsingian	H. praeparvus	H	251.921	17.2412	35.3145	0.329027	6	0.134325	39.4034	37.924	SIMS	39.2907	39.6607	40.4484	41.7417	43.0463	43.8012	44.2168	1.25737	Chen et al., 2016
P5-177	LFY-S-7	LFY-32-1	Liangfengya	Chongqing, China	-0.3	Changhsingian	C. meishanensis	C	251.925	17.8772	32.4527	0.160084	8	0.0565982	36.618	35.2403	SIMS	36.809	37.1816	37.8412	39.0152	40.1873	40.8569	41.2375	1.12117	Chen et al., 2016
[truncated: 152 more rows]

## Sheet: T1
														SST (℃)
[truncated: 79 more rows]

## Sheet: T2-T4
																					SST (℃)
[truncated: 83 more rows]

[truncated: 19 more sheets: T3, T5, J1, J2-J3, J4, J5-6, K1, K2, K3, K4, K5-6, K7, K8, Pg1, Pg2-4, Pg2-3, Pg4, Pg5, Ng1]
