# Supplementary material for: Thresholds of temperature change for mass extinctions
Source: Nat Commun. 2021 Aug 4;12:4694. doi: 10.1038/s41467-021-25019-2 (PMC8338942; doi:10.1038/s41467-021-25019-2)
Supplement: Supplementary file 6 — Source Data [file 41467_2021_25019_MOESM6_ESM.xlsx]

## Sheet: Source Data
Bin	Age (base)	Time span	ΔT (°C)	SD-ΔT	Δt (Myr)	SD-Δt	R (°C /Myr)	SD-R	Paleo- latitude	Method	Environments of samples	Reference	GF	SD-GF	3T
Ng1	23.03	7.06	-2.01059	1.88853	0.943111	0.254231	-2.31309	2.36906	42.71	TEX86	surface sea	Super et al., 2018	0.0679213	0.0360201	0.178544
Pg5	33.9	10.87	-1.50916	1.50293	2.02428	0.390885	-0.775925	0.809157	~-35	TEX86	surface sea	O’Brien et al., 2020	0.0377942	0.0376056	0.346661
Pg4	41.2	7.3	-2.40032	0.901393	0.525725	0.0333749	-5.35387	2.27942	~15	TEX86+δ18Oforaminifer	surface sea	Multiple	0.279992	0.0397901	0.584002
Pg3	47.8	6.6	-1.66823	2.04985	1.20918	0.1806	-1.82271	2.19829	~15	TEX86	surface sea	Multiple	0.117783	0.0420642	0.267506
Pg2	56	8.2	1.0288	1.88732	3.30884	0.277855	0.319031	0.725595	~15	TEX86	surface sea	Multiple	-0.0795263	0.0459584	0.210703
Pg1	66	10	5.07918	1.43429	0.0954766	0.00981225	57.0124	19.1042	-8	TEX86	surface sea	Multiple	0.326092	0.064906	0.578683
K8	72.1	6.1	-5.23328	1.64721	0.121026	0.0174325	-44.9674	15.8849	40	TEX86+δ18Oforaminifer	surface sea	Multiple	0.647017	0.0567876	0.909818
K7	83.6	11.5	-4.93874	1.38199	3.63095	0.73601	-1.42194	0.513892	~-25	δ18Oforaminifer	surface sea	Falzoni et al., 2013	0.30486	0.0536878	0.482532
K6	93.9	10.3	-1.85457	1.98181	5.38824	0.346994	-0.345731	0.371226	3.1	TEX86	surface sea	Forster et al., 2007	0.18352	0.0571894	0.38955
K5	100.5	6.6	3.78313	1.92717	3.34318	0.240006	1.13762	0.586647	3.23	TEX86	surface sea	Forster et al., 2007	0.201002	0.0574213	0.509659
K4	113	12.5	2.07123	0.934024	0.904913	0.156201	2.36154	1.16277	23.13	δ18Oforaminifer	surface sea	Wilson et al., 2001	0.226991	0.0627375	0.511471
K3	126.3	13.3	-2.62394	1.95604	0.895722	0.154813	-3.02478	2.36416	33	TEX86	surface sea	Naafs and Pancost, 2016	0.177681	0.071853	0.415181
K2	133.9	7.6	1.7765	1.39688	1.05231	0.0946365	1.70452	1.35689	34.93	δ18Obelemnite	carbonate platform	Bodin et al.,2009	0.122807	0.0706569	0.463173
K1	145	11.1	-2.45435	1.39432	0.717258	0.0914173	-3.47911	2.05082	~30	δ18Obelemnite	carbonate platform	McArthur et al., 2007	0.259283	0.0694128	0.850595
J6	157.3	12.3	4.49816	1.51822	0.938859	0.0172283	4.79278	1.61954	~28	δ18Ooyster	ramp	Brigaud et al., 2008	0.606875	0.0633409	0.887529
J5	163.5	6.2	3.32667	0.889942	0.694625	0.0819647	4.85753	1.43181	~28	δ18Obelemnite	ramp	Brigaud et al., 2008	0.329231	0.0594514	0.488353
J4	170.3	6.8	-1.55511	1.07063	1.02478	0.0726117	-1.52567	1.05738	37	δ18Obelemnite	deep shelf	Wierzbowski et al., 2009	0.184246	0.0722971	0.333269
J3	182.7	12.4	5.52368	0.545355	1.60067	0.0897616	3.5186	0.410998	~30	δ18Obelemnite	surface sea	Multiple	0.316013	0.0819242	0.517257
J2	190.8	8.1	-5.03877	1.39151	2.46807	0.534848	-2.14852	0.795274	30.72	δ18Obrachiopod	ramp to basin	Suan et al., 2010	0.151937	0.0759146	0.369425
J1	201.3	10.5	-2.2791	1.3835	1.89303	0.283919	-1.2351	0.784867	~40	δ18Obrachiopod	proximal shelf	Korte and Hesselbo, 2011	0.114113	0.1027	0.372129
T5	209.5	8.2	7.40282	1.38854	0.374227	0.0166933	19.8242	3.8399	38.03	δ18Ooyster	shallow marine setting	Korte et al., 2009	0.713126	0.0821065	1.07614
T4	228.4	18.9	-4.58493	0.511345	2.98314	0.459011	-1.57548	0.31031	~30	δ18Oconodont	proximal to distal open marine setting	Trotter et al., 2015	0.555993	0.071685	0.781204
T3	237	8.6	3.45488	0.535463	1.25246	0.540177	3.93309	5.26513	22.53	δ18Oconodont	slope	Sun et al., 2016	0.278964	0.064001	0.406478
T2	247.2	10.2	-4.2637	0.545456	3.93341	0.580319	-1.10842	0.221294	22.53	δ18Oconodont	proximal to distal open marine setting	Trotter et al., 2015	0.352987	0.102346	0.551834
T1	251.9	4.7	6.17221	0.648835	0.769594	0.0450579	8.04802	0.973238	6.51	δ18Oconodont	slope to basin	Sun et al., 2012	0.355868	0.117844	0.753772
P5	259.8	7.9	9.44546	0.336107	0.0874014	0.00687541	111.779	9.0154	~0	δ18Oconodont		Multiple	1.64167	0.102833	2.08797
P4	268.8	9	-5.98513	0.418309	0.989959	0.0173105	-6.04755	0.434032	-2.64	δ18Oconodont	slope to basin	Chen et al., 2013	0.419706	0.0535645	0.507823
P3	279.3	10.5	1.21213	0.396739	5.21586	0.429175	0.233992	0.0791539	-8.87	δ18Oconodont	slope setting	Chen et al., 2016	0.238192	0.0568274	0.423984
P2	290.1	10.8	1.17636	0.410203	2.77353	1.2099	0.610313	0.792695	-8.87	δ18Oconodont	slope setting	Chen et al., 2016	0.0990597	0.0563597	0.242375
P1	298.9	8.8	-5.29503	0.43659	2.36636	0.556816	-2.3819	0.673523	-8.87	δ18Oconodont	slope setting	Chen et al., 2016	0.0586835	0.0737041	0.432616
C6	303.7	4.8	1.05508	0.412675	2.91997	0.316298	0.365439	0.149174	-8.87	δ18Oconodont	slope setting	Chen et al., 2016	0.120571	0.0691075	0.434038
C5	315.2	11.5	3.39002	0.398569	1.72781	0.194264	1.98745	0.32696	-14.41	δ18Oconodont	slope setting	Chen et al., 2016	0.258307	0.0780129	0.576672
C4	323.2	8	-1.6765	0.308442	4.96242	0.365506	-0.339598	0.0671433	-14.41	δ18Oconodont	slope setting	Chen et al., 2016	0.302281	0.0754403	0.536402
C3	338.8	15.6	-5.92207	0.354781	4.00758	0.826448	-1.54694	0.356676	-15.48	δ18Oconodont	nearshore and offshore	Buggisch et al., 2008	0.215305	0.0739415	0.510826
C2	346.7	7.9	-3.79571	0.27724	2.35028	0.338362	-1.64995	0.274323	-15.48	δ18Oconodont	nearshore and offshore	Buggisch et al., 2008	0.350896	0.0760526	0.519754
C1	358.9	12.2	-4.60734	0.444328	5.52349	1.08266	-0.869569	0.204932	-20.94	δ18Oconodont	outer shelf	Buggisch et al., 2008	0.284885	0.0984571	0.530628
D5	372.2	13.3	4.29867	0.651265	0.77599	0.154987	5.78087	1.51933	-1.06	δ18Oconodont	carbonate platform to an inter-platform	Huang et al., 2018	0.761667	0.102006	1.05193
D4	382.7	10.5	-5.24378	0.637394	0.0900388	0.0121231	-59.3383	11.0356	-1.06	δ18Oconodont	carbonate platform to an inter-platform	Huang et al., 2018	0.428407	0.0728499	0.876888
D3	393.3	10.6	-5.74147	0.438011	2.61612	0.08745	-2.19725	0.184908	~-20	δ18Oconodont	shelf setting	Joachimski et al., 2009	0.877151	0.0695086	1.03858
D2	407.6	14.3	3.696	0.442902	3.43253	0.49685	1.10052	0.212798	~-20	δ18Oconodont	epicontinental sea	Joachimski et al., 2009	0.455703	0.0549174	0.594207
D1	419.2	11.6	-7.9524	0.698797	4.28311	0.467701	-1.8791	0.264902	~-20	δ18Oconodont	shelf setting	Joachimski et al., 2009	0.232252	0.0623216	0.474594
S3	427.4	8.2	2.67036	0.803533	0.898439	0.219382	3.18384	1.33701	~-25-+25	δ18Oconodont	middle shelf	Trotter et al., 2016	0.578955	0.0613021	0.738132
S2	433.4	6	-4.35005	0.500404	1.40163	0.303993	-3.26858	0.878061	~-25-+10	δ18Oconodont	middle shelf	Trotter et al., 2016	0.189945	0.0558103	0.34532
S1	442.67	9.27	4.06626	0.654234	5.1116	0.691785	0.810569	0.173448	~5	δ18Oconodont	shelf to upper slope	Trotter et al., 2016	0.233711	0.0644389	0.535175
O5	453	10.33	-8.39542	2.72278	0.227292	0.0224778	-37.2963	12.7099	~-15	Δ47	ramp platform above storm wave base	Finnegan et al., 2011	0.904843	0.061235	1.10894
Pg4	41.2	7.3	-3.47356	1.33164	0.612772	0.0192311	-5.67519	2.18666	~-10	δ18Oforaminifer	surface sea	Pearson et al., 2008
Pg4	41.2	7.3	-3.46252	1.4104	0.429361	0.00925315	-8.06797	3.29189	~30	δ18Oforaminifer	surface sea	Wade et al., 2012
Pg4	41.2	7.3	-2.53131	2.87377	0.30475	0.0311378	-8.37991	9.60135	~30	TEX86	surface sea	Wade et al., 2012
Pg4	41.2	7.3	-1.35217	2.54269	0.863878	0.162951	-1.63072	3.14949	-3.5	TEX86	surface sea	Cramwinckel et al., 2018
Pg4	41.2	7.3	-1.24992	1.44617	0.41576	0.0134802	-3.01167	3.48642	~30	δ18Oforaminifer	surface sea	Wade et al., 2012
Pg3	47.8	6.6	-1.86262	1.91197	1.01154	0.334103	-2.11265	2.54477	-3.5	TEX86	surface sea	Cramwinckel et al., 2018
Pg3	47.8	6.6	-1.48852	3.58195	1.00695	0.145709	-1.50701	3.67129	34.55	TEX86	surface sea	Inglis et al., 2015
Pg2	56	8.2	0.806849	3.22546	2.47493	0.293492	0.331913	1.33184	34.55	TEX86	surface sea	Inglis et al., 2015
Pg2	56	8.2	1.17016	1.93624	3.55641	0.478948	0.335249	0.5636	-3.5	TEX86	surface sea	Cramwinckel et al., 2018; Frieling et al., 2018
Pg1	66	10	4.35738	2.0979	0.10797	0.0149949	41.1862	20.8798	-7.15	TEX86	surface sea	Frieling et al,. 2017
Pg1	66	10	5.309	2.12858	0.0944491	0.0109655	56.9813	23.9526	-9.15	TEX86	surface sea	Frieling et al., 2019
Pg1	66	10	5.5441	3.03392	0.0844253	0.0229045	71.4985	47.3529	-7.15	TEX86	surface sea	Frieling et al,. 2017
K8	72.1	6.1	-5.71266	2.39473	0.136909	0.0302364	-43.9316	21.3945	~40	TEX86	surface sea	Vellekoop et al., 2014, 2016
K8	72.1	6.1	-4.73651	2.26895	0.105062	0.01683	-46.2943	23.8099	~40	δ18Oforaminifer	surface sea	Olsson et al., 2001
J3	182.7	12.4	4.88967	1.06395	1.57327	0.221026	3.1727	0.840286	~35	δ18Obelemnite	shallow marine basin	Gómez and Goy, 2011
J3	182.7	12.4	5.03713	1.50169	1.73526	0.187497	2.93897	0.942466	~25	δ18Obelemnite	shelf	Rosales, 2004
J3	182.7	12.4	5.41271	1.28848	1.44975	0.231923	3.83581	1.12905	30.72	δ18Obrachiopod	ramp to basin	Suan et al., 2010
J3	182.7	12.4	5.71528	1.0346	1.58255	0.199407	3.67147	0.825202	~35	δ18Obelemnite	shallow marine basin	Gómez and Goy, 2011
J3	182.7	12.4	6.54637	1.16105	1.66781	0.152078	3.95983	0.803505	~35	δ18Obelemnite	shallow marine basin	Gómez and Goy, 2011
P5	259.8	7.9	8.46431	0.601386	0.101201	0.0201451	87.2355	19.4744	-2.64	δ18Oconodont	slope to basin	Chen et al., 2013
P5	259.8	7.9	9.28637	0.908709	0.0846076	0.0148435	113.331	23.5335	-2.64	δ18Oconodont	slope to basin	Chen et al., 2013
P5	259.8	7.9	9.58359	0.631758	0.0812364	0.00525411	118.471	11.023	3	δ18Oconodont	shallow shelf	Joachimski et al., 2020
P5	259.8	7.9	10.4465	0.489516	0.0828508	0.00931266	127.732	15.9378	-2.64	δ18Oconodont	slope to basin	Chen et al., 2013
For the detailed temperature data see Supplementary Data 1 and original references listed in Supplementary References. GF, gap-filler rate of extinction; 3T, three-timer rate of extinction. Ng, Neogene; Pg, Paleogene; K, Cretaceous; J, Jurassic; Tr, Triassic; P, Permian; C, Carboniferous; D, Devonian; S, Silurian; Or, Ordovician. References are for the temperature data.
